# Supplementary material for: EARLY ABORTION 1 is an evolutionarily conserved gene required for plant reproduction
Source: J Exp Bot. 2026 Mar 23;77(14):4493–507. doi: 10.1093/jxb/erag142 (PMC13415960; doi:10.1093/jxb/erag142)
Supplement: erag142_Supplementary_Data [file erag142_supplementary_data.zip]

Archive with 2 entries (2 files):
- jexbot317144-file001.pdf
- jexbot317144-file002.xlsx
