# Supplementary material for: EARLY ABORTION 1 is an evolutionarily conserved gene required for plant reproduction
Source: J Exp Bot. 2026 Mar 23;77(14):4493–507. doi: 10.1093/jxb/erag142 (PMC13415960; doi:10.1093/jxb/erag142)
Supplement: erag142_Supplementary_Data [file erag142_supplementary_data.zip › jexbot317144-file002.xlsx]

## Sheet: Sheet1
Data was processed with Perseus software and missing data was replaced from normal disctibution. NaN, no intensity. The significant of difference were determined by the Student’s t-test moderated by Benjamini–Hochberg’s method. FDR was set to 0.05 and S0 was set to 1.
Significant	-LOG(P-value)	Difference EBO-YFP/YFP	Organism	LOG(YFP_1 Intensity) (missing data was replaced from normal distribution)	LOG(YFP_2 Intensity) (missing data was replaced from normal distribution)	LOG(YFP_3 Intensity) (missing data was replaced from normal distribution)	LOG(EBO-YFP_1 Intensity) (missing data was replaced from normal distribution)	LOG(EBO-YFP_2 Intensity) (missing data was replaced from normal distribution)	LOG(EBO-YFP_3 Intensity) (missing data was replaced from normal distribution)	LOG(YFP_1 Intensity) raw data	LOG(YFP_2 Intensity) raw data	LOG(YFP_3 Intensity) raw data	LOG(EBO-YFP_1 Intensity) raw data	LOG(EBO-YFP_2 Intensity) raw data	LOG(EBO-YFP_3 Intensity) raw data	Protein ID	Entry Name	Gene	Gene AGI number	Description	category	human homologs that may interact with NOPCHAP1
+	5.39764	4.17028	Arabidopsis thaliana	6.54549	6.5903	6.92318	10.8494	10.871	10.8494	NaN	NaN	NaN	10.8494	10.871	10.8494	Q9C9I0	Q9C9I0_ARATH	EBO1	At1g71430	At1g71430	Bait	C12orf45	NOP protein chaperone 1	box C/D snoRNP assembly [GO:0000492]
+	5.19083	2.40902	Arabidopsis thaliana	6.59687	6.41141	6.63947	9.02531	8.91908	8.93044	NaN	NaN	NaN	9.02531	8.91908	8.93044	Q8RWZ3	IBR3_ARATH	IBR3	At3g06810/At3g06800	Probable acyl-CoA dehydrogenase IBR3	other
+	4.37004	2.25481	Arabidopsis thaliana	6.37177	6.41448	6.74009	8.74036	8.76864	8.78176	NaN	NaN	NaN	8.74036	8.76864	8.78176	F4JT64	F4JT64_ARATH	PAE7	At4g19410	Pectin acetylesterase	other
+	5.45238	2.07549	Arabidopsis thaliana	6.62257	6.60508	6.44375	8.61909	8.63043	8.64836	NaN	NaN	6.44375	8.61909	8.63043	8.64836	Q93ZV7	LA1_ARATH	LA1	At4g32720	La protein 1	rRNA metabolism
+	6.58874	2.0244	Arabidopsis thaliana	6.77705	6.8761	6.81077	8.85003	8.84386	8.84323	NaN	NaN	NaN	8.85003	8.84386	8.84323	Q8VYJ2	AHL1_ARATH	AHL1	At4g12080	AT-hook motif nuclear-localized protein 1	trancription factor
+	3.43397	2.00837	Arabidopsis thaliana	6.66115	7.09042	6.48486	8.75051	8.77306	8.73799	NaN	NaN	NaN	8.75051	8.77306	8.73799	O04658	NOP5A_ARATH	NOP58A	At5g27120	Probable nucleolar protein 5-1	rRNA metabolism	NOP58	Nucleolar protein 58 (Nucleolar protein 5)	ribosomal small subunit biogenesis [GO:0042274]; rRNA processing [GO:0006364]; snoRNA localization [GO:0048254]
+	5.39548	1.9138	Arabidopsis thaliana	6.57327	6.40533	6.5605	8.4456	8.4216	8.4133	NaN	NaN	NaN	8.4456	8.4216	8.4133	Q9FIR1	AHL8_ARATH	AHL8	At5g46640	AT-hook motif nuclear-localized protein 8	trancription factor
+	7.0057	1.71822	Arabidopsis thaliana	6.58088	6.56796	6.52949	8.30103	8.26951	8.26245	NaN	NaN	NaN	8.30103	8.26951	8.26245	Q4V3E0	AHL7_ARATH	AHL7	At4g00200	AT-hook motif nuclear-localized protein 7	trancription factor
+	3.72577	1.702	Arabidopsis thaliana	6.86372	7.14705	6.70853	8.5955	8.61278	8.617	NaN	NaN	NaN	8.5955	8.61278	8.617	Q9SB31	AHL3_ARATH	AHL3	At4g25320	AT-hook motif nuclear-localized protein 3	trancription factor
+	2.98124	1.66544	Arabidopsis thaliana	6.1756	6.84202	6.61448	8.2014	8.21219	8.21484	NaN	NaN	NaN	8.2014	8.21219	8.21484	O65449	O65449_ARATH	sks4	At4g22010	At4g22010	other
+	3.12602	1.63089	Arabidopsis thaliana	6.39908	6.78763	6.98705	8.32015	8.41996	8.32634	NaN	NaN	NaN	8.32015	8.41996	8.32634	C0Z2E1	C0Z2E1_ARATH	At4g38040	At4g38040	AT4G38040 protein, Exostosin family protein;(source:Araport11)	other
+	3.92811	1.62328	Arabidopsis thaliana	6.42518	6.72	6.75688	8.21748	8.31387	8.24055	NaN	NaN	NaN	8.21748	8.31387	8.24055	Q9LJG8	ASIL2_ARATH	ASIL2	At3g14180	Trihelix transcription factor ASIL2	trancription factor
+	3.72238	1.59925	Arabidopsis thaliana	6.34105	6.63018	6.74706	8.17319	8.18752	8.15534	NaN	NaN	NaN	8.17319	8.18752	8.15534	Q6EVK6	BRM_ARATH	BRM	At2g46020	ATP-dependent helicase BRM, One of three classes of SWI/SNF ATPases; the core enzyme of BRM-associated SWI/SNF (BAS) complexes (PMID:36471048).Encodes a SWI/SNF chromatin remodeling ATPase that upregulates transcription of all three CUC genes and is involved in the formation and/or maintenance of boundary cells during embryogenesis.	chromatin modification
+	4.34705	1.59859	Arabidopsis thaliana	6.5956	6.40708	6.66594	8.22011	8.11394	8.13033	NaN	NaN	NaN	8.22011	8.11394	8.13033	O49457	O49457_ARATH	At4g28480	At4g28480	DNAJ heat shock family protein	chaperone
+	4.45819	1.59721	Arabidopsis thaliana	6.62061	6.56012	6.8156	8.29447	8.24551	8.24797	NaN	NaN	NaN	8.29447	8.24551	8.24797	Q94JR1	Q94JR1_ARATH	At3g10030	At3g10030	UMP kinase	other
+	4.37133	1.53536	Arabidopsis thaliana	6.52298	6.69138	6.57695	8.20412	8.18469	8.0086	NaN	NaN	NaN	8.20412	8.18469	8.0086	O04291	ATB14_ARATH	ATHB-14	At2g34710	Homeobox-leucine zipper protein ATHB-14	trancription factor
+	4.17068	1.49407	Arabidopsis thaliana	6.64663	6.83129	6.53963	8.2014	8.15534	8.14301	NaN	NaN	NaN	8.2014	8.15534	8.14301	Q9FH80	BAM8_ARATH	BAM8	At5g45300	Beta-amylase 8	other	8
+	3.17475	1.48514	Arabidopsis thaliana	6.43124	6.95963	6.76362	8.24055	8.18752	8.18184	NaN	NaN	NaN	8.24055	8.18752	8.18184	Q94EH8	THO4C_ARATH	ALY3	At1g66260	THO complex subunit 4C, ALY3, IRP8, NVOLVED IN RRNA PROCESSING 8, RNA-binding (RRM/RBD/RNP motifs) family protein;(source:Araport11)	rRNA metabolism
+	3.42413	1.48453	Arabidopsis thaliana	6.62119	6.27593	6.70938	8.0086	7.99078	8.0607	NaN	NaN	NaN	8.0086	7.99078	8.0607	F4HQD4	HSP7P_ARATH	HSP70-15	At1g79920	Heat shock 70 kDa protein 15	chaperone	HSPA1A	Heat shock 70 kDa protein 1A (Heat shock 70 kDa protein 1) (HSP70-1) (HSP70.1)	ATP metabolic process [GO:0046034]; cellular heat acclimation [GO:0070370]; cellular response to heat [GO:0034605]; cellular response to oxidative stress [GO:0034599]; cellular response to steroid hormone stimulus [GO:0071383]; cellular response to unfolded protein [GO:0034620]; chaperone cofactor-dependent protein refolding [GO:0051085]; chaperone-mediated protein complex assembly [GO:0051131]; …
+	3.93095	1.48313	Arabidopsis thaliana	6.48153	6.43042	6.68008	8.06446	7.88705	8.0899	NaN	NaN	NaN	8.06446	7.88705	8.0899	Q9FPT1	UBP12_ARATH	UBP12	At5g06600	Ubiquitin C-terminal hydrolase 12	other
+	5.92697	1.46893	Arabidopsis thaliana	7.14613	7.24055	7.16435	8.63043	8.66464	8.66276	7.14613	7.24055	7.16435	8.63043	8.66464	8.66276	Q84WU2	UBP13_ARATH	UBP13	At3g11910	Ubiquitin C-terminal hydrolase 13	other
+	3.98859	1.4595	Arabidopsis thaliana	6.5577	6.85367	6.6347	8.1038	8.11394	8.20683	NaN	NaN	NaN	8.1038	8.11394	8.20683	F4IHS2	SYD_ARATH	SYD	At2g28290	Chromatin structure-remodeling complex protein SYD	chromatin modification
+	4.3419	1.45093	Arabidopsis thaliana	6.74316	6.84876	6.59719	8.13672	8.19033	8.21484	6.74316	6.84876	NaN	8.13672	8.19033	8.21484	Q93ZR1	ELP3_ARATH	HAG3	At5g50320	Elongator complex protein 3, A subunit of Elongator, a histone acetyl transferase complex, consisting of six subunits (ELP1–ELP6), that copurifies with the elongating RNAPII in yeast and humans.	RNA metabolism
+	3.13214	1.41396	Arabidopsis thaliana	7.1959	7.64246	7.18184	8.73159	8.75891	8.77159	7.1959	7.64246	7.18184	8.73159	8.75891	8.77159	Q9ZPI6	AIM1_ARATH	AIM1	At4g29010	Peroxisomal fatty acid beta-oxidation multifunctional protein AIM1	other	HADHA	Zinc finger HIT domain-containing protein 2 (Protein FON)
+	4.072	1.40253	Arabidopsis thaliana	7.89432	8.05308	7.75435	9.3032	9.31387	9.29226	7.89432	8.05308	7.75435	9.3032	9.31387	9.29226	Q9MAB3	NOP5B_ARATH	NOP58B	At3g05060	Probable nucleolar protein 5-2	rRNA metabolism	NOP58	Nucleolar protein 58 (Nucleolar protein 5)	ribosomal small subunit biogenesis [GO:0042274]; rRNA processing [GO:0006364]; snoRNA localization [GO:0048254]
+	3.94407	1.37184	Arabidopsis thaliana	6.54058	6.8245	6.79484	8.10037	8.06446	8.11059	NaN	NaN	NaN	8.10037	8.06446	8.11059	Q9FNI7	CSLA2_ARATH	CSLA2	At5g22740	Glucomannan 4-beta-mannosyltransferase 2	other
+	3.51651	1.3711	Arabidopsis thaliana	6.58206	6.9474	6.6856	8.0569	8.1959	8.07555	NaN	6.9474	NaN	8.0569	8.1959	8.07555	Q9LN61	Q9LN61_ARATH	AT1G19370	At1g19370	F18O14.9, membrane protein;(source:Araport11)	other
+	3.38711	1.37058	Arabidopsis thaliana	6.69331	6.51479	6.82564	7.9489	7.97128	8.22531	NaN	NaN	NaN	7.9489	7.97128	8.22531	Q9LVB0	AHL6_ARATH	AHL6	At5g62260	AT-hook motif nuclear-localized protein 6	trancription factor
+	3.84279	1.35887	Arabidopsis thaliana	6.67727	6.58922	6.36355	7.9425	7.86982	7.89432	NaN	NaN	NaN	7.9425	7.86982	7.89432	F4IUY8	SAC3A_ARATH	SAC3A	At2g39340	SAC3 family protein A, Putative mRNA export factor that is highly co-expressed with PRP4KA.	RNA metabolism
+	4.92174	1.35885	Arabidopsis thaliana	6.52029	6.62156	6.54771	7.96047	7.83948	7.96614	6.52029	NaN	NaN	7.96047	7.83948	7.96614	F4JJB2	F4JJB2_ARATH	At4g09150	At4g09150	T-complex protein 11	chaperone
+	2.07437	1.35363	Arabidopsis thaliana	6.64806	7.60853	7.01703	8.4456	8.42651	8.4624	NaN	7.60853	7.01703	8.4456	8.42651	8.4624	O04292	ATBH9_ARATH	ATHB-9	At1g30490	Homeobox-leucine zipper protein ATHB-9	trancription factor
+	6.23684	1.34124	Arabidopsis thaliana	6.53515	6.55548	6.58316	7.9196	7.86094	7.91698	NaN	NaN	NaN	7.9196	7.86094	7.91698	Q9SN77	Q9SN77_ARATH	F1P2.160	At3g47610	Transcription regulator/ zinc ion binding protein	trancription factor
+	2.51412	1.33788	Arabidopsis thaliana	6.5207	6.90966	6.18662	7.87795	7.88874	7.86392	NaN	NaN	NaN	7.87795	7.88874	7.86392	Q9LK40	NRPD2_ARATH	NRPD2	At3g23780	DNA-directed RNA polymerases IV and V subunit 2	RNA metabolism
+	3.20287	1.32746	Arabidopsis thaliana	6.42594	6.82038	6.72157	7.84819	8.04139	8.0607	NaN	NaN	NaN	7.84819	8.04139	8.0607	Q8LPN5	AHL12_ARATH	AHL12	At1g63480	AT-hook motif nuclear-localized protein 12	ribosome and translation
+	1.57549	1.32737	Arabidopsis thaliana	6.38074	7.27416	7.68931	8.38382	8.46538	8.47712	NaN	7.27416	7.68931	8.38382	8.46538	8.47712	Q9LD55	EIF3A_ARATH	TIF3A1	At4g11420	Eukaryotic translation initiation factor 3 subunit A	other
+	2.17272	1.31941	Arabidopsis thaliana	6.52202	7.31597	7.26007	8.34044	8.36173	8.35411	NaN	7.31597	7.26007	8.34044	8.36173	8.35411	B3H6L4	B3H6L4_ARATH	At1g27752	At1g27752	Ubiquitin system component Cue protein	other
+	3.79662	1.31519	Arabidopsis thaliana	6.67482	6.8236	7.00322	8.16137	8.15229	8.13354	6.67482	NaN	NaN	8.16137	8.15229	8.13354	Q9LTV6	DECR2_ARATH	At3g12800	At3g12800	Peroxisomal 2,4-dienoyl-CoA reductase [(3E)-enoyl-CoA-producing]	other
+	3.0942	1.31121	Arabidopsis thaliana	7.07442	6.58734	6.73962	8.1038	8.11727	8.11394	NaN	NaN	NaN	8.1038	8.11727	8.11394	Q9LJL8	Q9LJL8_ARATH	At3g19120	At3g19120	AT3g19120/MVI11_3	other
+	3.63222	1.29885	Arabidopsis thaliana	6.6779	6.51787	6.33087	7.7767	7.78675	7.85974	NaN	NaN	NaN	7.7767	7.78675	7.85974	P93008	RH21_ARATH	RH21	At2g33730	DEAD-box ATP-dependent RNA helicase 21	RNA metabolism
+	4.86676	1.29672	Arabidopsis thaliana	6.69249	6.54672	6.60589	7.95279	7.92273	7.85974	NaN	NaN	NaN	7.95279	7.92273	7.85974	O22467	MSI1_ARATH	MSI1	At5g58230	Histone-binding protein MSI1	trancription factor
+	5.89192	1.28583	Arabidopsis thaliana	6.70954	6.70176	6.74246	7.98137	7.97681	8.05308	NaN	NaN	NaN	7.98137	7.97681	8.05308	O49658	AHL2_ARATH	AHL2	At4g22770	AT-hook motif nuclear-localized protein 2	trancription factor
+	3.18382	1.2843	Arabidopsis thaliana	6.61958	6.34344	6.80026	7.90091	7.85854	7.85673	NaN	NaN	NaN	7.90091	7.85854	7.85673	Q9C5X9	HAC1_ARATH	HAC1	At1g79000	Histone acetyltransferase HAC1	chromatin modification
+	3.65403	1.27894	Arabidopsis thaliana	6.4096	6.73475	6.47027	7.79099	7.82347	7.83696	NaN	NaN	NaN	7.79099	7.82347	7.83696	Q84JH2	Q84JH2_ARATH	At5g48650	At5g48650	Nuclear transport factor 2 (NTF2) family protein with RNA binding (RRM-RBD-RNP motifs) domain-containing protein	RNA metabolism
+	2.97589	1.27231	Arabidopsis thaliana	6.61346	6.32584	6.11498	7.54777	7.63949	7.68395	NaN	NaN	NaN	7.54777	7.63949	7.68395	Q9LHP2	SL30A_ARATH	SCL30A	At3g13570	Serine/arginine-rich SC35-like splicing factor SCL30A	RNA splicing
+	4.31056	1.26962	Arabidopsis thaliana	6.56519	6.62898	6.44201	7.78247	7.76716	7.89542	NaN	NaN	NaN	7.78247	7.76716	7.89542	Q8LGU6	CD27B_ARATH	CDC27B	At2g20000	Cell division cycle protein 27 homolog B	other
+	4.34647	1.26494	Arabidopsis thaliana	7.549	7.32838	7.39967	8.71767	8.68395	8.67025	7.549	7.32838	7.39967	8.71767	8.68395	8.67025	A8MS85	SPT61_ARATH	SPT6	At1g65440	Transcription elongation factor SPT6 homolog	RNA metabolism
+	3.81441	1.26463	Arabidopsis thaliana	6.59346	6.66626	6.89235	7.96142	8	7.98453	NaN	NaN	NaN	7.96142	8	7.98453	Q38953	DEAH5_ARATH	At3g26560	At3g26560	Probable pre-mRNA-splicing factor ATP-dependent RNA helicase DEAH5	RNA splicing
+	2.23774	1.26026	Arabidopsis thaliana	7.11394	6.63488	7.43297	8.38739	8.27416	8.30103	7.11394	NaN	7.43297	8.38739	8.27416	8.30103	Q9FGR0	CPSF1_ARATH	CPSF160	At5g51660	Cleavage and polyadenylation specificity factor subunit 1	RNA metabolism
+	2.57594	1.25284	Arabidopsis thaliana	6.38464	6.61877	7.02737	7.90146	7.93601	7.95182	NaN	NaN	NaN	7.90146	7.93601	7.95182	Q8GXB3	AHL5_ARATH	AHL5	At1g63470	AT-hook motif nuclear-localized protein 5	trancription factor
+	2.49404	1.23418	Arabidopsis thaliana	7.02273	6.74868	7.41664	8.33646	8.29885	8.25527	NaN	NaN	7.41664	8.33646	8.29885	8.25527	Q6NQ66	GGLO2_ARATH	GULLO2	At2g46750	L-gulonolactone oxidase 2	other
+	2.92274	1.23269	Arabidopsis thaliana	6.31937	6.68562	6.74736	7.68124	7.89818	7.87099	NaN	NaN	NaN	7.68124	7.89818	7.87099	Q9LMX6	Q9LMX6_ARATH	At1g13730	At1g13730	At1g13730, Nuclear transport factor 2 (NTF2) family protein with RNA binding (RRM-RBD-RNP motifs) domain-containing protein;(source:Araport11)	RNA metabolism
+	3.67951	1.22479	Arabidopsis thaliana	6.96123	6.63557	6.76275	8.02531	8	8.0086	NaN	NaN	NaN	8.02531	8	8.0086	Q39123	ATHB8_ARATH	ATHB-8	At4g32880	Homeobox-leucine zipper protein ATHB-8	trancription factor
+	3.26376	1.19492	Arabidopsis thaliana	6.66567	6.79438	7.04538	8.1038	7.9652	8.02119	NaN	NaN	NaN	8.1038	7.9652	8.02119	Q8L4Y5	ARP7_ARATH	ARP7	At3g60830	Actin-related protein 7	other
+	2.54429	1.18667	Arabidopsis thaliana	6.64161	6.64064	6.11857	7.75891	7.5977	7.60423	NaN	NaN	NaN	7.75891	7.5977	7.60423	Q9MA75	VIP1_ARATH	VIP1	At1g43700	Transcription factor VIP1	trancription factor
+	3.9874	1.18581	Arabidopsis thaliana	6.38996	6.65521	6.51899	7.70672	7.7185	7.69636	NaN	NaN	NaN	7.70672	7.7185	7.69636	O49006	PME3_ARATH	PME3	At3g14310	Pectinesterase/pectinesterase inhibitor 3	other
+	2.90712	1.18306	Arabidopsis thaliana	6.94274	7.03342	7.41497	8.34044	8.29885	8.30103	6.94274	7.03342	7.41497	8.34044	8.29885	8.30103	Q0WVF5	MCM4_ARATH	MCM4	At2g16440	DNA replication licensing factor MCM4	other
+	2.22356	1.17568	Arabidopsis thaliana	6.30736	7.06127	6.77222	7.93298	7.87099	7.86392	NaN	NaN	NaN	7.93298	7.87099	7.86392	F4JC97	PSME4_ARATH	PA200	At3g13330	Proteasome activator subunit 4	other
+	2.10807	1.1609	Arabidopsis thaliana	6.78764	6.42172	7.21748	7.88196	8.04532	7.98227	6.78764	NaN	7.21748	7.88196	8.04532	7.98227	Q9C952	CPSF3_ARATH	CPSF73-I	At1g61010	Cleavage and polyadenylation specificity factor subunit 3-I	RNA metabolism
+	3.48468	1.15772	Arabidopsis thaliana	6.50733	6.21637	6.52088	7.55267	7.55871	7.60638	NaN	NaN	NaN	7.55267	7.55871	7.60638	Q9SR17	AHL19_ARATH	AHL19	At3g04570	AT-hook motif nuclear-localized protein 19	trancription factor
+	2.26845	1.15744	Arabidopsis thaliana	6.54425	6.30741	6.8282	7.55388	8.01284	7.58546	NaN	NaN	NaN	7.55388	8.01284	7.58546	Q9FQ04	XRN4_ARATH	XRN4	At1g54490	5'-3' exoribonuclease 4, Involved in the ethylene response. XRN4 does not appear to regulate ethylene signaling via an RNA-INDUCED SILENCING COMPLEX-based RNA silencing mechanism but acts by independent means. Endogenous suppressor of posttranscriptional gene silencing. The mRNA is cell-to-cell mobile.	other
+	2.48767	1.15416	Arabidopsis thaliana	6.65564	6.93177	6.32011	7.85126	7.82413	7.69461	NaN	6.93177	NaN	7.85126	7.82413	7.69461	Q84TJ7	MCTP7_ARATH	MCTP7	At4g11610	Multiple C2 domain and transmembrane region protein 7, C2 calcium/lipid-binding plant phosphoribosyltransferase family protein;(source:Araport11)	other
+	2.41248	1.14386	Arabidopsis thaliana	6.46395	6.94182	6.51873	7.71181	8.01284	7.63144	NaN	NaN	NaN	7.71181	8.01284	7.63144	F4ISQ7	TOP3B_ARATH	At2g32000	At2g32000	DNA topoisomerase 3-beta	other
+	3.81562	1.14216	Arabidopsis thaliana	6.56563	6.67177	6.39473	7.67852	7.71265	7.66745	NaN	NaN	NaN	7.67852	7.71265	7.66745	Q9LU73	SMXL5_ARATH	SMXL5	At5g57130	Protein SMAX1-LIKE 5, Encodes a member of an eight-gene family (SMAX1 and SMAX1-like) that has weak similarity to AtHSP101, a ClpB chaperonin required for thermotolerance.	other
+	4.99267	1.14012	Arabidopsis thaliana	6.68353	6.80131	6.77129	7.85854	7.93146	7.88649	NaN	NaN	NaN	7.85854	7.93146	7.88649	Q9LYN7	AML4_ARATH	ML4	At5g07290	Protein MEI2-like 4, AML4 A member of mei2-like gene family, predominantly plant-based family of genes encoding RNA binding proteins with characteristic presence of a highly conserved RNA binding motif first described in the mei2 gene of the fission yeast S. pombe. In silico analyses reveal nine mei2 -like genes in A. thaliana.	RNA metabolism
+	5.25821	1.13847	Arabidopsis thaliana	6.57419	6.47866	6.59154	7.67943	7.68753	7.69285	NaN	NaN	NaN	7.67943	7.68753	7.69285	Q9LNJ5	BH013_ARATH	BHLH13	At1g01260	Transcription factor bHLH13	trancription factor
+	2.87693	1.13788	Arabidopsis thaliana	6.47325	6.29148	6.18757	7.58433	7.22531	7.5563	NaN	NaN	NaN	7.58433	7.22531	7.5563	Q8RWY6	CLASP_ARATH	CLASP	At2g20190/At2g20200	CLIP-associated protein	other
+	2.12921	1.13711	Arabidopsis thaliana	7.26007	7.21219	6.55883	8.13672	8.12385	8.18184	7.26007	7.21219	NaN	8.13672	8.12385	8.18184	F4J8X6	F4J8X6_ARATH	At3g25150	At3g25150	Nuclear transport factor 2 (NTF2) family protein with RNA binding (RRM-RBD-RNP motifs) domain-containing protein	RNA metabolism
+	5.54727	1.1339	Arabidopsis thaliana	7.3483	7.34635	7.3927	8.44871	8.50379	8.53656	7.3483	7.34635	7.3927	8.44871	8.50379	8.53656	Q9FNQ1	DEXHE_ARATH	BRR2C	At5g61140	DExH-box ATP-dependent RNA helicase DExH14	RNA metabolism	SNRNP200	U5 small nuclear ribonucleoprotein 200 kDa helicase (EC 3.6.4.13) (Activating signal cointegrator 1 complex subunit 3-like 1) (BRR2 homolog) (U5 snRNP-specific 200 kDa protein) (U5-200KD)	cis assembly of pre-catalytic spliceosome [GO:0000354]; mRNA splicing, via spliceosome [GO:0000398]; osteoblast differentiation [GO:0001649]; spliceosome conformational change to release U4 (or U4atac) and U1 (or U11) [GO:0000388]
+	3.88962	1.1248	Arabidopsis thaliana	6.36059	6.58112	6.57662	7.5966	7.6149	7.68124	NaN	NaN	NaN	7.5966	7.6149	7.68124	P42036	RS143_ARATH	RPS14C	At3g52580	40S ribosomal protein S14-3	ribosome and translation
+	5.13789	1.12261	Arabidopsis thaliana	8.78104	8.90687	8.86629	9.98182	9.96708	9.97313	8.78104	8.90687	8.86629	9.98182	9.96708	9.97313	A0A1P8AT97	A0A1P8AT97_ARATH	ILA	At1g64790	ILITYHIA, ILITHYIA (ILA) is a HEAT repeat protein involved in plant immunity. The gene is also involved in systemic acquired resistance induced by P. syringae expressing avrRps4. Loss-of-function mutants of ILA caused pleiotropic defects in the mutant plants. The mutant plants are smaller in size and the leaves are serrated and yellow to light green in color. Required for bacterium-triggered stom…	other
+	2.15845	1.11859	Arabidopsis thaliana	6.53094	6.60577	7.21219	7.84572	7.88536	7.97359	NaN	NaN	7.21219	7.84572	7.88536	7.97359	Q9C664	TTM2_ARATH	TTM2	At1g26190	Inorganic pyrophosphatase TTM2	other
+	2.96283	1.11668	Arabidopsis thaliana	6.90468	6.59935	6.45884	7.74115	7.77379	7.79796	6.90468	NaN	NaN	7.74115	7.77379	7.79796	Q9FX53	TGT1_ARATH	GT-1	At1g13450	Trihelix transcription factor GT-1	trancription factor
+	2.16622	1.11348	Arabidopsis thaliana	5.99276	6.69732	6.46637	7.37475	7.58433	7.53782	5.99276	NaN	NaN	7.37475	7.58433	7.53782	Q8VY05	SWI3D_ARATH	SWI3D	At4g34430	SWI/SNF complex subunit SWI3D	chromatin modification
+	5.68283	1.10926	Arabidopsis thaliana	7.40312	7.33646	7.36736	8.49276	8.44091	8.50106	7.40312	7.33646	7.36736	8.49276	8.44091	8.50106	Q9FNA4	ELP1_ARATH	ELP1	At5g13680	Elongator complex protein 1	RNA metabolism
+	2.92852	1.10854	Arabidopsis thaliana	6.33383	6.71045	6.62206	7.71517	7.75435	7.52244	NaN	NaN	NaN	7.71517	7.75435	7.52244	Q8GWE6	EER5_ARATH	EER5	At2g19560	Enhanced ethylene response protein 5	other
+	2.88048	1.10504	Arabidopsis thaliana	6.36443	6.76565	6.76891	7.71684	7.69723	7.80003	NaN	NaN	6.76891	7.71684	7.69723	7.80003	Q8H118	PMT1_ARATH	At3g23300	At3g23300	Probable methyltransferase PMT1	other
+	2.09366	1.09804	Arabidopsis thaliana	6.47248	7.0871	6.37553	7.79029	7.7348	7.70415	NaN	NaN	NaN	7.79029	7.7348	7.70415	Q9SYG2	ASIL1_ARATH	ASIL1	At1g54060	Trihelix transcription factor ASIL1	trancription factor
+	2.19564	1.08504	Arabidopsis thaliana	7.21219	7.09563	6.54072	8.02938	8.05308	8.02119	7.21219	NaN	NaN	8.02938	8.05308	8.02119	F4I982	F4I982_ARATH	At1g24300	At1g24300	GYF domain-containing protein	other
+	2.21656	1.08012	Arabidopsis thaliana	6.46953	7.07918	7.07555	7.91487	7.96567	7.98408	NaN	7.07918	7.07555	7.91487	7.96567	7.98408	Q9LES2	UBA2A_ARATH	UBA2A	At3g56860	UBP1-associated protein 2A	other
+	2.71289	1.075	Arabidopsis thaliana	6.48483	6.64925	6.96097	7.80072	7.84448	7.67486	NaN	NaN	6.96097	7.80072	7.84448	7.67486	Q9SAB3	RB45B_ARATH	RBP45B	At1g11650	Polyadenylate-binding protein RBP45B	RNA metabolism
+	1.48224	1.06564	Arabidopsis thaliana	7.08636	7.32222	6.22615	7.93044	7.94792	7.95328	7.08636	7.32222	NaN	7.93044	7.94792	7.95328	Q9SGR6	Q9SGR6_ARATH	sks5	At1g76160	AT1G76160 protein, SKU5 similar 5	other
+	4.29695	1.06421	Arabidopsis thaliana	6.57443	6.59859	6.66444	7.57634	7.71181	7.74194	NaN	NaN	NaN	7.57634	7.71181	7.74194	F4J6A1	F4J6A1_ARATH	EIF3G1	At3g11400	Eukaryotic translation initiation factor 3 subunit G	ribosome and translation
+	2.50347	1.05266	Arabidopsis thaliana	6.47098	6.98581	6.65496	7.62118	7.8451	7.80346	NaN	NaN	NaN	7.62118	7.8451	7.80346	Q9C9B9	TTM1_ARATH	TTM1	At1g73980	Inorganic pyrophosphatase TTM1	other
+	2.27997	1.05193	Arabidopsis thaliana	6.28861	6.80788	6.71349	7.4609	7.68931	7.81558	6.28861	NaN	NaN	7.4609	7.68931	7.81558	P56820	EIF3D_ARATH	TIF3D1	At4g20980	Eukaryotic translation initiation factor 3 subunit D	ribosome and translation
+	4.03612	1.04804	Arabidopsis thaliana	6.5718	6.79034	6.665	7.68931	7.75358	7.72835	NaN	NaN	NaN	7.68931	7.75358	7.72835	Q947D2	PRAF1_ARATH	PRAF1	At1g76950	PH, RCC1 and FYVE domains-containing protein 1, Member of PRAF/RLD family of proteins. Functions in asymmetric cell division during stomatal development via polar localization of BASL mediated by GN pathway.	other
+	2.548	1.04616	Arabidopsis thaliana	6.92695	6.95682	6.65354	8.14301	7.80686	7.72591	NaN	NaN	NaN	8.14301	7.80686	7.72591	F4IV99	CHR5_ARATH	CHR5	At2g13370	Protein CHROMATIN REMODELING 5	chromatin modification
+	2.34364	1.04427	Arabidopsis thaliana	6.35391	6.93888	6.61231	7.54777	7.74272	7.74741	NaN	NaN	NaN	7.54777	7.74272	7.74741	Q9FMT4	SNF12_ARATH	SWP73B	At5g14170	SWI/SNF complex component SNF12 homolog	chromatin modification
+	2.03549	1.04311	Arabidopsis thaliana	6.98247	6.84392	6.26201	7.74663	7.76268	7.70842	NaN	NaN	NaN	7.74663	7.76268	7.70842	A0A1I9LSC8	A0A1I9LSC8_ARATH	EDA7	At3g56990	Embryo sac development arrest 7, maturation of SSU-rRNA from tricistronic rRNA transcript (SSU-rRNA, 5.8S rRNA, LSU-rRNA)	rRNA metabolism
+	3.78754	1.04002	Arabidopsis thaliana	7.43775	7.18469	7.26007	8.33041	8.31806	8.35411	7.43775	7.18469	7.26007	8.33041	8.31806	8.35411	Q8RWV9	Q8RWV9_ARATH	HDC1	At5g08450	Uncharacterized protein At5g08450, Component of histone-deacetylase complexes. Interacts with HDA6 and HDA19 and facilitates histone deacetylation. Several salt-inducible genes are de-repressed in hdc1 mutants. Mutants are hypersensitive to ABA during germination, grow less and flower later than wildtype. HDC1-overexpressing plants display opposite phenotypes.	chromatin modification
+	2.49141	1.03737	Arabidopsis thaliana	6.46411	6.50561	6.71782	7.76118	7.31175	7.72673	NaN	NaN	NaN	7.76118	7.31175	7.72673	P39207	NDK1_ARATH	NDK1	At4g09320	Nucleoside diphosphate kinase 1	other
+	3.45492	1.028	Arabidopsis thaliana	6.48049	6.53644	6.55866	7.65896	7.62221	7.3784	NaN	NaN	NaN	7.65896	7.62221	7.3784	Q9ZVJ6	ANXD4_ARATH	ANN4	At2g38750	Annexin D4, Annexins are a family of calcium dependent membrane binding proteins though to be involved in Golgi mediated secretion. This is one of four annexins identified in Arabidopsis.
+	2.85141	1.02605	Arabidopsis thaliana	6.30818	6.74205	6.62696	7.60206	7.59218	7.5611	NaN	NaN	NaN	7.60206	7.59218	7.5611	P49200	RS201_ARATH	RPS20A	At3g45030; At5g62300	40S ribosomal protein S20-1	ribosome and translation
+	3.10411	1.02125	Arabidopsis thaliana	6.51078	6.7854	6.75912	7.74272	7.57287	7.80346	6.51078	6.7854	NaN	7.74272	7.57287	7.80346	Q93ZT6	IF4G1_ARATH	EIF(ISO)4G1	At5g57870	Eukaryotic translation initiation factor isoform 4G-1	ribosome and translation
+	2.49137	1.01748	Arabidopsis thaliana	6.68028	6.98011	6.5223	7.86094	7.56937	7.80482	NaN	NaN	NaN	7.86094	7.56937	7.80482	O23550	FRIP2_ARATH	FIP2	At4g17060	Protein FIP2, Encodes one of the FRI interacting proteins: FRIGIDA INTERACTING PROTEIN 1 (FIP1)/At2g06005, FIP2/ At4g17060. FRI (At4G00650) is a major determinant of natural variation in Arabidopsis flowering time. FRIGIDA delays flowering in Arabidopsis via a co-transcriptional mechanism involving direct interaction with the nuclear cap binding complex.	RNA metabolism
+	2.14786	1.01071	Arabidopsis thaliana	6.59842	7.12009	6.57452	7.5977	7.84323	7.88423	NaN	NaN	NaN	7.5977	7.84323	7.88423	Q8L9C4	KCR1_ARATH	KCR1	At1g67730	Very-long-chain 3-oxoacyl-CoA reductase 1	other
+	4.75976	1.0079	Arabidopsis thaliana	7.03743	7.07918	7.16137	8.13988	8.07188	8.0899	7.03743	7.07918	7.16137	8.13988	8.07188	8.0899	Q9LHE9	MYO1_ARATH	VIII-1	At3g19960	Myosin-1	other
+	2.66326	1.00776	Arabidopsis thaliana	6.5713	6.23904	6.72335	7.5302	7.53403	7.49276	NaN	NaN	NaN	7.5302	7.53403	7.49276	O80831	BAM7_ARATH	BAM7	At2g45880	Beta-amylase 7	other
+	2.32704	1.00305	Arabidopsis thaliana	6.26305	6.36321	6.77735	7.58883	7.32015	7.50379	NaN	NaN	NaN	7.58883	7.32015	7.50379	Q8RWY5	Q8RWY5_ARATH	HRA1	At3g10040	Sequence-specific DNA binding transcription factor	trancription factor
+	4.06916	0.9917	Arabidopsis thaliana	6.76289	6.74012	6.60364	7.65031	7.66652	7.76492	NaN	NaN	NaN	7.65031	7.66652	7.76492	Q84J37	LAC15_ARATH	TT10	At5g48100	Laccase-15, Encodes a protein that is similar to laccase-like polyphenol oxidases. Involved in lignin and flavonoids biosynthesis.	other
+	3.28654	0.989149	Arabidopsis thaliana	6.57863	6.83697	6.87425	7.70157	7.76193	7.79379	6.57863	NaN	NaN	7.70157	7.76193	7.79379	Q93WD7	Q93WD7_ARATH	TRM82	At1g03110	tRNA (guanine-N(7)-)-methyltransferase non-catalytic subunit	other
+	2.38525	0.988466	Arabidopsis thaliana	6.9841	6.67393	7.25285	7.96848	7.96332	7.94448	NaN	NaN	7.25285	7.96848	7.96332	7.94448	F4J153	F4J153_ARATH	AT3G03570	At3g03570	Signal transducer, putative (DUF3550/UPF0682)	other
+	1.13321	0.9845	Arabidopsis thaliana	6.45435	7.64933	7.70842	8.24551	8.26482	8.25527	NaN	7.64933	7.70842	8.24551	8.26482	8.25527	Q93VI4	PABN1_ARATH	PABN1	At5g51120	Polyadenylate-binding protein 1	RNA metabolism
+	1.80689	0.982479	Arabidopsis thaliana	6.3991	7.15885	6.50441	7.71767	7.72509	7.56703	NaN	NaN	NaN	7.71767	7.72509	7.56703	Q94B71	OBE3_ARATH	OBE3	At1g14740	Protein OBERON 3	trancription factor
+	5.1067	0.981024	Arabidopsis thaliana	7.3962	7.4456	7.49969	8.41996	8.40824	8.45637	7.3962	7.4456	7.49969	8.41996	8.40824	8.45637	Q9C5Z1	EIF3B_ARATH	TIF3B1	At5g27640	Eukaryotic translation initiation factor 3 subunit B	ribosome and translation
+	2.00191	0.980291	Arabidopsis thaliana	7.47422	8.14301	8.07555	8.88593	8.87967	8.86806	7.47422	8.14301	8.07555	8.88593	8.87967	8.86806	Q9FME2	NTF2_ARATH	NTF2	At5g60980	Nuclear transport factor 2	other
+	3.87805	0.972486	Arabidopsis thaliana	6.33264	6.45688	6.55092	7.40483	7.46389	7.38917	NaN	NaN	NaN	7.40483	7.46389	7.38917	Q6NPS1	Q6NPS1_ARATH	At1g61690	At1g61690	At1g61690, phosphoinositide binding protein;(source:Araport11)	other
+	2.75453	0.970243	Arabidopsis thaliana	6.43186	6.83572	6.48165	7.53529	7.51188	7.61278	NaN	NaN	NaN	7.53529	7.51188	7.61278	Q9FRK5	Y1514_ARATH	At1g75140	At1g75140	Uncharacterized membrane protein At1g75140, membrane protein;(source:Araport11)	other
+	3.12383	0.9676	Arabidopsis thaliana	6.73569	6.47697	6.77063	7.53275	7.68124	7.6721	NaN	NaN	NaN	7.53275	7.68124	7.6721	Q8VZG7	TSN1_ARATH	TSN1	At5g07350	Ribonuclease TUDOR 1, RNA binding protein with nuclease activity essential for stress response. Involved in mechanisms acting on mRNAs entering the secretory pathway. Functionally redundant with TSN2.	RNA metabolism
+	2.54222	0.966396	Arabidopsis thaliana	6.40813	6.87388	6.68412	7.71181	7.64836	7.50515	NaN	NaN	NaN	7.71181	7.64836	7.50515	Q9LZ72	KCS19_ARATH	KCS19	At5g04530	3-ketoacyl-CoA synthase 19	other
+	2.62371	0.958653	Arabidopsis thaliana	6.79239	6.92508	6.48072	7.5966	7.74036	7.73719	NaN	NaN	NaN	7.5966	7.74036	7.73719	P43254	COP1_ARATH	COP1	At2g32950	E3 ubiquitin-protein ligase COP1	other
+	1.94728	0.952836	Arabidopsis thaliana	7.24797	6.93112	6.51516	7.80889	7.91009	7.83378	7.24797	6.93112	NaN	7.80889	7.91009	7.83378	Q570B4	KCS10_ARATH	FDH	At2g26250	3-ketoacyl-CoA synthase 10	other
+	3.38941	0.949761	Arabidopsis thaliana	6.90748	7.13672	6.90703	7.98811	7.85003	7.96237	6.90748	7.13672	NaN	7.98811	7.85003	7.96237	O22957	O22957_ARATH	At2g34040	At2g34040	Apoptosis inhibitory protein 5 (API5)	other
+	1.66911	0.947938	Arabidopsis thaliana	7.41162	7.31597	6.59413	8.04532	8.03743	8.08279	7.41162	7.31597	NaN	8.04532	8.03743	8.08279	Q9FJW0	Q9FJW0_ARATH	RUVBL2	At5g67630	RuvB-like helicase	RNA metabolism	RUVBL1	RuvB-like 1 (EC 3.6.4.12) (49 kDa TATA box-binding protein-interacting protein) (49 kDa TBP-interacting protein) (54 kDa erythrocyte cytosolic protein) (ECP-54) (INO80 complex subunit H) (Nuclear matrix protein 238) (NMP 238) (Pontin 52) (TIP49a) (TIP60-associated protein 54-alpha) (TAP54-alpha)	box C/D snoRNP assembly [GO:0000492]; cell cycle [GO:0007049]; cell division [GO:0051301]; chromatin remodeling [GO:0006338]; DNA recombination [GO:0006310]; DNA repair [GO:0006281]; positive regulation of canonical Wnt signaling pathway [GO:0090263]; positive regulation of DNA repair [GO:0045739]; positive regulation of DNA-templated transcription [GO:0045893]; positive regulation of double-stra…
+	2.15395	0.947613	Arabidopsis thaliana	7.26482	6.63695	7.07512	7.92993	7.95328	7.93651	7.26482	NaN	NaN	7.92993	7.95328	7.93651	Q940Y8	KN13B_ARATH	KIN13B	At3g16060	Kinesin-like protein KIN-13B, ATP binding microtubule motor family protein;(source:Araport11)	other
+	2.61534	0.944167	Arabidopsis thaliana	6.63265	6.44748	6.494	7.68215	7.24304	7.48144	NaN	NaN	NaN	7.68215	7.24304	7.48144	Q9LKU3	Q9LKU3_ARATH	T32B20.g	At5g28740	Tetratricopeptide repeat (TPR)-like superfamily protein, Prp19 complex, U2-type catalytic step 2 spliceosome, post-mRNA release spliceosomal complex	RNA splicing
+	2.12123	0.943328	Arabidopsis thaliana	7.29447	7.2014	7.78817	8.40993	8.26951	8.43457	7.29447	7.2014	7.78817	8.40993	8.26951	8.43457	F4I366	NRPA2_ARATH	NRPA2	At1g29940	DNA-directed RNA polymerase I subunit 2	rRNA metabolism
+	1.29811	0.94044	Arabidopsis thaliana	7.69897	7.61066	6.64218	8.20683	8.27184	8.29447	7.69897	7.61066	NaN	8.20683	8.27184	8.29447	Q9C5G5	SAC7_ARATH	SAC7	At3g51460	Phosphoinositide phosphatase SAC7	other
+	2.76201	0.938241	Arabidopsis thaliana	6.70725	6.6855	7.02314	7.83696	7.76938	7.62428	NaN	NaN	NaN	7.83696	7.76938	7.62428	Q9FHM5	AHL4_ARATH	AHL4	At5g51590	AT-hook motif nuclear-localized protein 4	trancription factor
+	2.66057	0.937298	Arabidopsis thaliana	6.91259	6.53992	6.9644	7.74036	7.7364	7.75205	NaN	NaN	NaN	7.74036	7.7364	7.75205	Q9C9I3	PP115_ARATH	PCMP-A3	At1g71460	Pentatricopeptide repeat-containing protein At1g71460, chloroplastic	other
+	1.53655	0.936994	Arabidopsis thaliana	6.54409	7.43457	6.64963	7.8014	7.79588	7.84198	NaN	7.43457	NaN	7.8014	7.79588	7.84198	Q9LFP7	PBL34_ARATH	PBL34	At5g15080	Serine/threonine-protein kinase PBL34	other
+	3.98061	0.934378	Arabidopsis thaliana	6.55848	6.5794	6.44761	7.5092	7.50651	7.37291	6.55848	NaN	NaN	7.5092	7.50651	7.37291	Q8W4A0	Q8W4A0_ARATH	F14P3.15	At3g02200	Eukaryotic translation initiation factor 3 subunit M	ribosome and translation
+	1.77135	0.926534	Arabidopsis thaliana	6.60393	6.92557	7.40483	7.87448	7.86864	7.97081	NaN	NaN	7.40483	7.87448	7.86864	7.97081	Q9SXJ7	CLPC2_ARATH	CLPC2	At3g48870	Chaperone protein ClpC2, chloroplastic	other
+	1.21085	0.922463	Arabidopsis thaliana	6.25632	7.43136	6.54854	7.75358	7.5563	7.69373	NaN	7.43136	NaN	7.75358	7.5563	7.69373	P34788	RS18_ARATH	RPS18A	At1g22780; At1g34030; At4g09800	40S ribosomal protein S18	ribosome and translation	RPS18	Small ribosomal subunit protein uS13 (40S ribosomal protein S18) (Ke-3) (Ke3)	cytoplasmic translation [GO:0002181]; translation [GO:0006412]
+	3.49584	0.921888	Arabidopsis thaliana	6.51406	6.78315	6.68434	7.57403	7.56467	7.60853	NaN	NaN	NaN	7.57403	7.56467	7.60853	Q8H1F0	BZP29_ARATH	BZIP29	At4g38900	bZIP transcription factor 29	trancription factor
+	3.48564	0.918766	Arabidopsis thaliana	6.896	6.63841	6.73168	7.67486	7.62737	7.72016	NaN	NaN	NaN	7.67486	7.62737	7.72016	B5BT18	BTAF1_ARATH	BTAF1	At3g54280	TATA-binding protein-associated factor BTAF1, ATP hydrolysis activity, ATP-dependent chromatin remodeler activity, TBP-class protein binding	chromatin modification
+	1.17431	0.917274	Arabidopsis thaliana	5.88524	6.93695	6.70294	7.09691	7.72673	7.45332	5.88524	NaN	NaN	7.09691	7.72673	7.45332	F4HVH9	F4HVH9_ARATH	RAF11	At1g67890	PAS domain-containing protein tyrosine kinase family protein	other
+	1.73014	0.908442	Arabidopsis thaliana	6.24512	7.05148	6.54672	7.48144	7.58206	7.50515	6.24512	NaN	NaN	7.48144	7.58206	7.50515	Q949W6	KAKU4_ARATH	KAKU4	At4g31430	Protein KAKU4	other
+	1.73945	0.907202	Arabidopsis thaliana	6.3638	6.95602	6.22325	7.34635	7.35603	7.56229	NaN	NaN	NaN	7.34635	7.35603	7.56229	Q8GWB1	Q8GWB1_ARATH	AT3G19895	At3g19895	RING/U-box superfamily protein	other
+	1.45236	0.906746	Arabidopsis thaliana	6.97933	6.63114	6.5864	7.85733	7.11727	7.9425	NaN	NaN	NaN	7.85733	7.11727	7.9425	Q39189	RH7_ARATH	RH7	At5g62190	DEAD-box ATP-dependent RNA helicase 7, Encodes a ATP-dependent RNA unwinding protein targeted to the nucleolus and presumably involved in translation by assisting ribosome maturation. DEAD/DEAH box RNA helicase PRH75	RNA metabolism
+	3.31135	0.906212	Arabidopsis thaliana	6.8158	7.0717	6.80864	7.78032	7.81624	7.81823	NaN	NaN	NaN	7.78032	7.81624	7.81823	F4IUX6	RENT2_ARATH	UPF2	At2g39260	Regulator of nonsense transcripts UPF2	RNA metabolism
+	2.21407	0.894936	Arabidopsis thaliana	6.35303	6.4389	6.89466	7.49276	7.43616	7.44248	NaN	NaN	NaN	7.49276	7.43616	7.44248	Q9SYM1	MSL6_ARATH	MSL6	At1g78610	Mechanosensitive ion channel protein 6	other
+	3.39226	0.894294	Arabidopsis thaliana	7.49554	7.55267	7.31597	8.41497	8.27416	8.35793	7.49554	7.55267	7.31597	8.41497	8.27416	8.35793	P22954	HS702_ARATH	HSP70-2	At5g02490	Heat shock 70 kDa protein 2	chaperone	HSPA1A	Heat shock 70 kDa protein 1A (Heat shock 70 kDa protein 1) (HSP70-1) (HSP70.1)	ATP metabolic process [GO:0046034]; cellular heat acclimation [GO:0070370]; cellular response to heat [GO:0034605]; cellular response to oxidative stress [GO:0034599]; cellular response to steroid hormone stimulus [GO:0071383]; cellular response to unfolded protein [GO:0034620]; chaperone cofactor-dependent protein refolding [GO:0051085]; chaperone-mediated protein complex assembly [GO:0051131]; …
+	2.52978	0.892523	Arabidopsis thaliana	7.32428	7.68395	7.23805	8.26717	8.32222	8.33445	7.32428	7.68395	7.23805	8.26717	8.32222	8.33445	F4J077	PATH1_ARATH	PAT1H1	At3g22270	Protein PAT1 homolog 1, P-body assembly, deadenylation-dependent decapping of nuclear-transcribed mRNA	RNA metabolism
+	1.88762	0.884336	Arabidopsis thaliana	7.3483	6.7461	6.73114	7.74974	7.84572	7.88309	7.3483	NaN	NaN	7.74974	7.84572	7.88309	Q9LD43	ACCA_ARATH	CAC3	At2g38040	Acetyl-coenzyme A carboxylase carboxyl transferase subunit alpha, chloroplastic	other
+	2.73507	0.880673	Arabidopsis thaliana	6.99872	6.60734	6.91765	7.69723	7.74586	7.72263	NaN	NaN	NaN	7.69723	7.74586	7.72263	Q8VZI9	ENAP1_ARATH	ENAP1	At3g11100	Trihelix transcription factor ENAP1	other
+	4.54695	0.878757	Arabidopsis thaliana	7.50651	7.4456	7.55267	8.33041	8.38739	8.42325	7.50651	7.4456	7.55267	8.33041	8.38739	8.42325	Q9SEE9	SR45_ARATH	SR45	At1g16610	Serine/arginine-rich splicing factor SR45	other
+	3.92407	0.874708	Arabidopsis thaliana	6.53542	6.58296	6.63321	7.55991	7.39093	7.42488	NaN	NaN	NaN	7.55991	7.39093	7.42488	F4ILR7	DEXH1_ARATH	At2g35920	At2g35920	DExH-box ATP-dependent RNA helicase DExH1	RNA metabolism
+	3.99527	0.873021	Arabidopsis thaliana	7.70672	7.54033	7.549	8.44091	8.49276	8.48144	7.70672	7.54033	7.549	8.44091	8.49276	8.48144	B3H6Z8	KN14J_ARATH	KIN14J	At1g63640	Kinesin-like protein KIN-14J	other
+	0.882479	0.870731	Arabidopsis thaliana	7.75128	7.57403	6.2925	8.06446	8.07918	8.08636	7.75128	7.57403	NaN	8.06446	8.07918	8.08636	Q9SCK0	AT13A_ARATH	ATG13A	At3g49590	Autophagy-related protein 13a	other
+	2.46087	0.863035	Arabidopsis thaliana	6.50967	6.65175	6.38802	7.14613	7.50106	7.49136	NaN	NaN	NaN	7.14613	7.50106	7.49136	Q9LNU6	PPR53_ARATH	PCMP-H21	At1g20230	Pentatricopeptide repeat-containing protein At1g20230	other
+	4.36666	0.861696	Arabidopsis thaliana	6.64382	6.52896	6.54405	7.40824	7.40654	7.48714	NaN	NaN	NaN	7.40824	7.40654	7.48714	A0A1I9LST4	A0A1I9LST4_ARATH	At3g15290	At3g15290	3-hydroxyacyl-CoA dehydrogenase family protein	other
+	1.70946	0.857829	Arabidopsis thaliana	7.35603	7.25768	6.63436	7.97081	7.95809	7.89265	7.35603	7.25768	NaN	7.97081	7.95809	7.89265	Q9FPJ8	RB45A_ARATH	RBP45A	At5g54900	Polyadenylate-binding protein RBP45A	RNA metabolism
+	2.86649	0.855659	Arabidopsis thaliana	7.21484	6.9869	7.3483	8.0607	8.0607	7.99564	7.21484	NaN	7.3483	8.0607	8.0607	7.99564	Q9C5Z3	EIF3E_ARATH	TIF3E1	At3g57290	Eukaryotic translation initiation factor 3 subunit E	ribosome and translation
+	3.28619	0.852531	Arabidopsis thaliana	6.42719	6.43121	6.49817	7.14922	7.41664	7.3483	NaN	NaN	NaN	7.14922	7.41664	7.3483	F4KDN0	HEN4_ARATH	HEN4	At5g64390	KH domain-containing protein HEN4, encodes a K homology (KH) domain-containing, putative RNA binding protein that interacts with HUA1, a CCCH zinc finger RNA binding protein in the nucleus. HEN4 acts redundantly with HUA1 and HUA2 in the specification of floral organ identity in the third whorl. The mRNA is cell-to-cell mobile.	RNA metabolism
+	0.938038	0.850071	Arabidopsis thaliana	6.64333	6.7215	7.95085	7.92012	7.96988	7.97589	NaN	NaN	7.95085	7.92012	7.96988	7.97589	Q9LJK5	Q9LJK5_ARATH	AT3G19240	At3g19240	Dem proteinm, Together with DEM1 plays an essential role in cell division in plants, most likely through an interaction with RAN1.	other
+	3.93029	0.846942	Arabidopsis thaliana	8.12385	8.24304	8.04922	8.98091	8.97864	8.99739	8.12385	8.24304	8.04922	8.98091	8.97864	8.99739	P38420	NRPB2_ARATH	NRPB2	At4g21710	DNA-directed RNA polymerase II subunit 2	RNA metabolism
+	2.45885	0.846598	Arabidopsis thaliana	6.49844	6.76301	6.82161	7.55991	7.69373	7.36922	NaN	NaN	NaN	7.55991	7.69373	7.36922	F4HZI7	F4HZI7_ARATH	At1g15200	At1g15200	Protein-protein interaction regulator family protein	other
+	1.32934	0.844664	Arabidopsis thaliana	6.66162	7.34242	6.33264	7.63144	7.61909	7.62014	NaN	7.34242	NaN	7.63144	7.61909	7.62014	Q1JPL7	PME18_ARATH	PME18	At1g11580	Pectinesterase/pectinesterase inhibitor 18	other
+	2.28954	0.841856	Arabidopsis thaliana	6.514	6.9043	6.94148	7.50106	7.71684	7.66745	NaN	NaN	NaN	7.50106	7.71684	7.66745	Q9S9Q9	Y1044_ARATH	At1g30440	At1g30440	BTB/POZ domain-containing protein At1g30440	other
+	2.97835	0.839614	Arabidopsis thaliana	6.70548	6.87288	6.88525	7.74819	7.7332	7.50106	NaN	NaN	NaN	7.74819	7.7332	7.50106	Q94JQ6	CESA6_ARATH	CESA6	At5g64740	Cellulose synthase A catalytic subunit 6 [UDP-forming]	other
+	4.46287	0.839145	Arabidopsis thaliana	7.30535	7.19033	7.22789	8.03342	8.10721	8.10037	7.30535	7.19033	7.22789	8.03342	8.10721	8.10037	F4K2E9	PRP16_ARATH	CUV	At5g13010	Pre-mRNA-splicing factor ATP-dependent RNA helicase DEAH7	RNA metabolism
+	2.22667	0.834705	Arabidopsis thaliana	6.58418	6.84442	6.67816	7.37291	7.42975	7.80821	NaN	NaN	NaN	7.37291	7.42975	7.80821	Q9SQR8	Q9SQR8_ARATH	At3g03940	At3g03940	Protein kinase family protein	other
+	0.773742	0.833663	Arabidopsis thaliana	6.65781	8.19033	6.75305	7.98498	8.07188	8.04532	NaN	8.19033	NaN	7.98498	8.07188	8.04532	Q9SFU0	SC24A_ARATH	SEC24A	At3g07100	Protein transport protein SEC24 A	other
+	1.85584	0.832581	Arabidopsis thaliana	6.90614	6.65121	6.29742	7.3032	7.62118	7.42813	NaN	NaN	NaN	7.3032	7.62118	7.42813	Q94AH6	CUL1_ARATH	CUL1	At4g02570	Cullin-1	other
+	1.11217	0.829319	Arabidopsis thaliana	6.50543	7.51851	6.66119	7.86213	7.41664	7.89432	NaN	7.51851	NaN	7.86213	7.41664	7.89432	Q9SEU4	SRC33_ARATH	SCL33	At1g55310	Serine/arginine-rich SC35-like splicing factor SCL33	RNA splicing
+	2.94581	0.829272	Arabidopsis thaliana	6.32108	6.57481	6.64922	7.34044	7.35603	7.33646	NaN	NaN	NaN	7.34044	7.35603	7.33646	Q9LQR8	PSD3B_ARATH	RPN3B	At1g75990	26S proteasome non-ATPase regulatory subunit 3 homolog B	other
+	2.96667	0.829079	Arabidopsis thaliana	6.63807	6.34568	6.56881	7.34635	7.4216	7.27184	NaN	NaN	NaN	7.34635	7.4216	7.27184	A0A1I9LNI8	A0A1I9LNI8_ARATH	At3g26730	At3g26730	RING/U-box superfamily protein	other
+	1.63426	0.818295	Arabidopsis thaliana	6.60544	7.17609	6.43463	7.51851	7.64738	7.50515	NaN	7.17609	NaN	7.51851	7.64738	7.50515	Q8L7B5	CH60B_ARATH	At2g33210	At2g33210	Chaperonin CPN60-like 1, mitochondrial	other
+	1.42346	0.817466	Arabidopsis thaliana	6.08399	7.00278	6.49228	7.39967	7.32428	7.3075	6.08399	NaN	NaN	7.39967	7.32428	7.3075	Q9FL33	MCM3_ARATH	MCM3	At5g46280	DNA replication licensing factor MCM3	other
+	3.89587	0.81705	Arabidopsis thaliana	6.9748	7.12057	7.14613	7.92583	7.86864	7.89818	NaN	7.12057	7.14613	7.92583	7.86864	7.89818	F4K4E3	LSM4_ARATH	LSM4	At5g27720	Sm-like protein LSM4, Small nuclear ribonucleoprotein family protein;(source:Araport11)	RNA splicing
+	2.7628	0.816652	Arabidopsis thaliana	6.57288	6.88421	6.6559	7.47567	7.63548	7.45179	NaN	6.88421	NaN	7.47567	7.63548	7.45179	F4I7X1	F4I7X1_ARATH	SKS6	At1g41830	SKU5-similar 6	other
+	1.25725	0.815339	Arabidopsis thaliana	7.68842	6.81112	6.74523	7.90091	7.86923	7.92065	7.68842	NaN	NaN	7.90091	7.86923	7.92065	O04316	JAL29_ARATH	NSP4	At3g16410	Nitrile-specifier protein 4	other
+	4.3516	0.815318	Arabidopsis thaliana	7.42975	7.46982	7.56467	8.31175	8.32428	8.27416	7.42975	7.46982	7.56467	8.31175	8.32428	8.27416	Q42525	HXK1_ARATH	HXK1	At4g29130	Hexokinase-1	other
+	4.06743	0.813893	Arabidopsis thaliana	8.58546	8.716	8.55509	9.4133	9.43933	9.4456	8.58546	8.716	8.55509	9.4133	9.43933	9.4456	Q9STN3	SPT51_ARATH	At4g08350	At4g08350	Putative transcription elongation factor SPT5 homolog 1	RNA metabolism
+	3.08018	0.810582	Arabidopsis thaliana	6.35434	6.63067	6.56036	7.38021	7.33445	7.26245	NaN	NaN	NaN	7.38021	7.33445	7.26245	Q94JS0	UCRI1_ARATH	UCR1-1	At5g13430	Cytochrome b-c1 complex subunit Rieske-1, mitochondrial	other
+	3.61407	0.806352	Arabidopsis thaliana	6.8526	6.67237	6.74108	7.49276	7.56703	7.62531	NaN	NaN	NaN	7.49276	7.56703	7.62531	Q9FMM3	EXA1_ARATH	EXA1	At5g42950	Protein ESSENTIAL FOR POTEXVIRUS ACCUMULATION 1	other
+	2.97856	0.806177	Arabidopsis thaliana	6.42437	6.49599	6.65362	7.38561	7.40824	7.19866	NaN	NaN	NaN	7.38561	7.40824	7.19866	F4I3C3	F4I3C3_ARATH	NQR	At1g49670	ARP protein (REF), molecular function has not been defined. Was shown involved in oxidative stress tolerance.	other
+	2.18302	0.803695	Arabidopsis thaliana	7.31597	6.84336	7.26007	7.86332	7.96284	8.00432	7.31597	NaN	7.26007	7.86332	7.96284	8.00432	O24456	GBLPA_ARATH	RACK1A	At1g18080	Receptor for activated C kinase 1A	ribosome and translation	RACK1	Small ribosomal subunit protein RACK1 (Cell proliferation-inducing gene 21 protein) (Guanine nucleotide-binding protein subunit beta-2-like 1) (Guanine nucleotide-binding protein subunit beta-like protein 12.3) (Human lung cancer oncogene 7 protein) (HLC-7) (Receptor for activated C kinase) (Receptor of activated protein C kinase 1) [Cleaved into: Small ribosomal subunit protein RACK1, N-terminal…	activation of cysteine-type endopeptidase activity involved in apoptotic process [GO:0006919]; cell cycle [GO:0007049]; cellular response to glucose stimulus [GO:0071333]; cellular response to growth factor stimulus [GO:0071363]; cytoplasmic translation [GO:0002181]; gastrulation [GO:0007369]; negative regulation of cell growth [GO:0030308]; negative regulation of endoplasmic reticulum unfolded p…
+	1.99144	0.803567	Arabidopsis thaliana	6.30059	6.76316	6.83768	7.4014	7.37291	7.53782	NaN	NaN	NaN	7.4014	7.37291	7.53782	Q9SR13	FLK_ARATH	FLK	At3g04610	Flowering locus K homology domain	other
+	1.97998	0.800585	Arabidopsis thaliana	6.4773	6.59689	6.96322	7.58883	7.2833	7.56703	NaN	NaN	NaN	7.58883	7.2833	7.56703	Q9ZPW5	Q9ZPW5_ARATH	At2g18330	At2g18330 At2g18330/T30D6.16	AAA-type ATPase family protein	other
+	0.982586	0.798858	Arabidopsis thaliana	6.38801	7.65514	7.32634	7.88252	7.89542	7.98811	NaN	7.65514	7.32634	7.88252	7.89542	7.98811	P32961	NRL1_ARATH	NIT1	At3g44310	Nitrilase 1	other
+	2.16062	0.798682	Arabidopsis thaliana	7.25527	7.25042	7.71265	8.15229	8.25527	8.20683	7.25527	7.25042	7.71265	8.15229	8.25527	8.20683	Q9T041	TOR1_ARATH	TOR1	At4g27060	Microtubule-associated protein TORTIFOLIA1	other
+	2.63111	0.79642	Arabidopsis thaliana	6.54682	6.73006	6.3429	7.3962	7.30535	7.3075	NaN	NaN	NaN	7.3962	7.30535	7.3075	Q2NNE0	IQD22_ARATH	IQD22	At4g23060	Protein IQ-DOMAIN 22, Member of IQ67 (CaM binding) domain containing family.	other
+	5.28639	0.791187	Arabidopsis thaliana	6.60972	6.64812	6.61221	7.41162	7.38021	7.45179	NaN	NaN	NaN	7.41162	7.38021	7.45179	O22607	MSI4_ARATH	MSI4	At2g19520	WD-40 repeat-containing protein MSI4	other
+	2.1595	0.787197	Arabidopsis thaliana	6.33984	6.73922	6.48303	7.40993	7.10721	7.40654	NaN	6.73922	NaN	7.40993	7.10721	7.40654	A4FVN8	A4FVN8_ARATH	At1g10580	At1g10580	At1g10580, Transducin/WD40 repeat-like superfamily protein;(source:Araport11)	other
+	1.90744	0.786994	Arabidopsis thaliana	6.55244	7.04241	7.11727	7.70157	7.6149	7.75664	NaN	NaN	7.11727	7.70157	7.6149	7.75664	F4KAB8	MCM6_ARATH	MCM6	At5g44635	DNA replication licensing factor MCM6	other
+	4.14793	0.786468	Arabidopsis thaliana	8.37475	8.22789	8.35603	9.11394	9.10721	9.09691	8.37475	8.22789	8.35603	9.11394	9.10721	9.09691	Q9STW6	HSP7F_ARATH	HSP70-6	At4g24280	Heat shock 70 kDa protein 6, chloroplastic	other
+	2.60302	0.784829	Arabidopsis thaliana	6.79207	6.40627	6.69513	7.40312	7.42488	7.41996	NaN	NaN	NaN	7.40312	7.42488	7.41996	A1L4X7	AHL14_ARATH	AHL14	At3g04590	AT-hook motif nuclear-localized protein 14	trancription factor
+	1.66241	0.78241	Arabidopsis thaliana	6.15626	6.41061	6.88679	7.25042	7.2833	7.26717	NaN	NaN	NaN	7.25042	7.2833	7.26717	Q9FJD0	VP26A_ARATH	VPS26A	At5g53530	Vacuolar protein sorting-associated protein 26A	other
+	1.77393	0.775582	Arabidopsis thaliana	6.59435	6.69526	6.16504	7.47857	7.17898	7.12385	NaN	NaN	NaN	7.47857	7.17898	7.12385	Q9SIN2	TBL39_ARATH	TBL39	At2g42570	Protein trichome birefringence-like 39	other
+	3.05447	0.772035	Arabidopsis thaliana	7.22011	7.46982	7.34635	8.02938	8.1959	8.1271	7.22011	7.46982	7.34635	8.02938	8.1959	8.1271	P0DKL4	S130A_ARATH	SAP130A	At3g55200	Spliceosome-associated protein 130 A	RNA splicing
+	2.19324	0.771252	Arabidopsis thaliana	6.61378	7.02777	6.70997	7.70757	7.44716	7.51054	6.61378	NaN	NaN	7.70757	7.44716	7.51054	Q8RWQ1	Q8RWQ1_ARATH	At2g44710	At2g44710	At2g44720/F16B22.21, RNA binding protein which cotranscriptional splicing of a key floral repressor gene FLOWERING LOCUS C (FLC), , facilitates R-loop formation near FLC intron I to repress its transcription, thereby promoting the floral transition. inhibition of cotranscriptional splicing of FLC by nuclear HRLP condensates constitutes the molecular basis for down-regulation of FLC transcript lev…	RNA splicing
+	2.27877	0.769516	Arabidopsis thaliana	6.65461	6.58348	6.21523	7.22789	7.22011	7.31387	NaN	NaN	NaN	7.22789	7.22011	7.31387	F4JPL0	F4JPL0_ARATH	At4g36080	At4g36080	Phosphotransferases/inositol or phosphatidylinositol kinase	other
+	2.01133	0.765434	Arabidopsis thaliana	7.34242	7.01703	6.77619	7.77597	7.83315	7.82282	7.34242	NaN	NaN	7.77597	7.83315	7.82282	Q8S9M4	PP198_ARATH	PCMP-H29	At2g41080	Pentatricopeptide repeat-containing protein At2g41080	other
+	1.81431	0.764973	Arabidopsis thaliana	6.83992	7.48001	7.1271	7.85612	7.97681	7.90902	NaN	7.48001	7.1271	7.85612	7.97681	7.90902	Q9LNC5	CLO_ARATH	CLO	At1g06220	110 kDa U5 small nuclear ribonucleoprotein component CLO, Encodes a protein with similarity to splicing factor Snu114. Snu114 is thought to be involved in activation of the splicosome. Loss of GFA1 function results in reduced female fertility. Approximately 50% of ovules abort due to defects in the female gametophyte. In mutant gametophytes antipodal cells express egg cell markers suggesting a de…	RNA splicing	EFTUD2	116 kDa U5 small nuclear ribonucleoprotein component (Elongation factor Tu GTP-binding domain-containing protein 2) (SNU114 homolog) (hSNU114) (U5 snRNP-specific protein, 116 kDa) (U5-116 kDa)	cellular response to xenobiotic stimulus [GO:0071466]; mRNA splicing, via spliceosome [GO:0000398]; response to cocaine [GO:0042220]
+	2.67581	0.760493	Arabidopsis thaliana	6.81006	6.76112	6.86437	7.37107	7.63246	7.71349	6.81006	NaN	6.86437	7.37107	7.63246	7.71349	F4I096	MED13_ARATH	MED13	At1g55325	Mediator of RNA polymerase II transcription subunit 13	RNA metabolism
+	3.29478	0.760019	Arabidopsis thaliana	7.89154	8.1271	7.92788	8.72099	8.74896	8.75664	7.89154	8.1271	7.92788	8.72099	8.74896	8.75664	O22907	RH24_ARATH	RH24	At2g47330	DEAD-box ATP-dependent RNA helicase 24	RNA metabolism
+	1.3658	0.754115	Arabidopsis thaliana	6.17388	6.82915	6.93883	7.52634	7.20952	7.46835	NaN	6.82915	NaN	7.52634	7.20952	7.46835	Q9C6C2	Q9C6C2_ARATH	AAC42	At1g60850	DNA-directed RNA polymerase family protein, RNA polymerase I complex, RNA polymerase III complex	rRNA metabolism
+	2.69727	0.752642	Arabidopsis thaliana	6.50645	6.6988	6.60856	7.44716	7.4456	7.17898	NaN	NaN	NaN	7.44716	7.4456	7.17898	Q9ZR12	GRH1_ARATH	GRH1	At4g03190	GRR1-like protein 1, Encodes a cytoplasmic localized atypical F box protein belonging to the TIR1 subfamily. This protein forms SCF complexes with ASK1 and CUL1 and interacts with Aux/IAA proteins in an auxin-dependent manner.
+	1.95274	0.750803	Arabidopsis thaliana	7.06608	6.69939	6.50823	7.4624	7.47712	7.58659	NaN	NaN	NaN	7.4624	7.47712	7.58659	Q9M2N5	DSLE_ARATH	HAT	At3g42170	Zinc finger BED domain-containing protein DAYSLEEPER	other
+	2.6567	0.75069	Arabidopsis thaliana	6.49447	6.83893	6.7498	7.42325	7.50379	7.40824	NaN	NaN	NaN	7.42325	7.50379	7.40824	Q9S814	EIN2_ARATH	EIN2	At5g03280	Ethylene-insensitive protein 2	other
+	2.75751	0.746736	Arabidopsis thaliana	6.78972	6.69872	6.45551	7.39093	7.41664	7.37658	NaN	NaN	NaN	7.39093	7.41664	7.37658	F4IS91	RSA1_ARATH	RSA1	At2g03150	Protein SHORT ROOT IN SALT MEDIUM 1	other
+	1.07443	0.744146	Arabidopsis thaliana	6.71268	7.34439	7.83378	8.09342	8.01703	8.01284	NaN	7.34439	7.83378	8.09342	8.01703	8.01284	F4JRD9	F4JRD9_ARATH	At4g12640	At4g12640	RNA recognition motif (RRM)-containing protein, Encodes a member of the Split ends (Spen) protein family that is characterized by an N-terminal domain, with one or more RNA recognition motifs and a SPOC domain. Knockout and overexpression mutants show no apparent changes in growth, development and flowering time under standard growth conditions.	RNA metabolism
+	3.89316	0.74177	Arabidopsis thaliana	6.76542	6.77501	6.87287	7.48001	7.549	7.60959	NaN	NaN	NaN	7.48001	7.549	7.60959	O82399	MDHX1_ARATH	PMDH1	At2g22780	Malate dehydrogenase 1, peroxisomal	other
+	1.50926	0.737321	Arabidopsis thaliana	6.30425	7.07616	6.58178	7.40312	7.39445	7.37658	NaN	NaN	NaN	7.40312	7.39445	7.37658	Q9SL43	MSRA5_ARATH	MSRA5	At2g18030	Peptide methionine sulfoxide reductase A5	other
+	1.8276	0.736547	Arabidopsis thaliana	6.35469	6.54082	6.62652	7.36922	6.92471	7.43775	NaN	NaN	NaN	7.36922	6.92471	7.43775	Q9S7Z3	PCS1_ARATH	PCS1	At5g44070	Glutathione gamma-glutamylcysteinyltransferase 1	other
+	2.00236	0.730556	Arabidopsis thaliana	6.39218	6.79493	6.78799	7.50106	7.22011	7.4456	NaN	NaN	NaN	7.50106	7.22011	7.4456	A0A1P8BDT3	A0A1P8BDT3_ARATH	EMB2771	At5g05560	E3 ubiquitin ligase	other
+	2.43016	0.728002	Arabidopsis thaliana	6.33527	6.26342	6.63123	7.11727	7.07918	7.21748	NaN	NaN	NaN	7.11727	7.07918	7.21748	A0A1P8AUI7	A0A1P8AUI7_ARATH	At1g29030	At1g29030	Apoptosis inhibitory protein 5 (API5)	other
+	2.363	0.7234	Arabidopsis thaliana	7.77305	7.47567	7.35603	8.27184	8.24304	8.26007	7.77305	7.47567	7.35603	8.27184	8.24304	8.26007	Q6NQ72	THO4D_ARATH	ALY4	At5g37720	THO complex subunit 4D	rRNA metabolism
+	5.28994	0.7226	Arabidopsis thaliana	7.77525	7.80821	7.7364	8.50515	8.50106	8.48144	7.77525	7.80821	7.7364	8.50515	8.50106	8.48144	Q9FLT0	TSN2_ARATH	TSN2	At5g61780	Ribonuclease TUDOR 2	RNA metabolism
+	3.0796	0.722248	Arabidopsis thaliana	6.78287	6.61289	6.78145	7.54654	7.35025	7.44716	NaN	NaN	6.78145	7.54654	7.35025	7.44716	Q8W117	SMU1_ARATH	SMU1	At1g73720	Suppressor of mec-8 and unc-52 protein homolog 1, Encodes SMU1, a protein involved in RNA splicing.	RNA splicing
+	1.51158	0.720465	Arabidopsis thaliana	7.08991	6.44432	7.11862	7.62325	7.5955	7.5955	7.08991	NaN	NaN	7.62325	7.5955	7.5955	O22823	LSM6B_ARATH	LSM6B	At2g43810	Sm-like protein LSM36B	RNA splicing
+	2.49656	0.719415	Arabidopsis thaliana	6.55098	6.47623	6.828	7.26245	7.38739	7.36361	NaN	NaN	6.828	7.26245	7.38739	7.36361	Q8RWN9	ODP22_ARATH	At3g13930	At3g13930	Dihydrolipoyllysine-residue acetyltransferase component 2 of pyruvate dehydrogenase complex, mitochondrial	other
+	1.75758	0.718816	Arabidopsis thaliana	6.64247	6.41918	6.91676	7.19033	7.58659	7.35793	NaN	NaN	NaN	7.19033	7.58659	7.35793	Q9FGH9	E70B1_ARATH	EXO70B1	At5g58430	Exocyst complex component EXO70B1	other
+	2.85727	0.713463	Arabidopsis thaliana	8.01703	7.70672	7.89321	8.5955	8.58092	8.58092	8.01703	7.70672	7.89321	8.5955	8.58092	8.58092	Q84M92	ARP4_ARATH	ARP4	At1g18450	Actin-related protein 4	other
+	0.785175	0.71274	Arabidopsis thaliana	7.77887	6.32997	7.08727	7.75435	7.76641	7.81358	7.77887	NaN	NaN	7.75435	7.76641	7.81358	O23515	RL151_ARATH	RPL15A	At4g16720	60S ribosomal protein L15-1	ribosome and translation	RPL15	Ribosomal protein L15	translation [GO:0006412]
+	1.902	0.711665	Arabidopsis thaliana	6.63899	6.883	6.79048	7.62428	7.63849	7.18469	NaN	NaN	NaN	7.62428	7.63849	7.18469	Q5YGP8	PLET1_ARATH	PLT1	At3g20840	AP2-like ethylene-responsive transcription factor PLT1	trancription factor
+	1.93766	0.70975	Arabidopsis thaliana	7.19033	6.894	6.70283	7.75967	7.65706	7.49969	7.19033	NaN	NaN	7.75967	7.65706	7.49969	Q84TI3	OBE4_ARATH	OBE4	At3g63500	Protein OBERON 4	trancription factor
+	0.981195	0.702017	Arabidopsis thaliana	7.22531	6.60615	7.75891	7.94498	7.92993	7.82151	7.22531	NaN	7.75891	7.94498	7.92993	7.82151	Q9LM92	SMD3B_ARATH	SMD3B	At1g20580	Small nuclear ribonucleoprotein SmD3b	RNA splicing	SNRPD3	Small nuclear ribonucleoprotein Sm D3 (Sm-D3) (snRNP core protein D3)	7-methylguanosine cap hypermethylation [GO:0036261]; mRNA splicing, via spliceosome [GO:0000398]; protein methylation [GO:0006479]; RNA splicing [GO:0008380]; spliceosomal snRNP assembly [GO:0000387]; U2-type prespliceosome assembly [GO:1903241]
+	3.18032	0.700144	Arabidopsis thaliana	7.45939	7.54283	7.62634	8.3032	8.13354	8.29226	7.45939	7.54283	7.62634	8.3032	8.13354	8.29226	Q949Q1	GAUTB_ARATH	GAUT11	At1g18580	Hexosyltransferase GAUT11	other
+	3.50971	0.69968	Arabidopsis thaliana	6.81933	6.84112	6.88087	7.64542	7.54777	7.44716	NaN	NaN	NaN	7.64542	7.54777	7.44716	Q9C5Z2	EIF3H_ARATH	TIF3H1	At1g10840	Eukaryotic translation initiation factor 3 subunit H	ribosome and translation
+	1.51372	0.697439	Arabidopsis thaliana	7.02531	6.97198	6.36385	7.44871	7.5092	7.49554	7.02531	NaN	NaN	7.44871	7.5092	7.49554	F4HVA6	TAF6B_ARATH	TAF6B	At1g54360	Transcription initiation factor TFIID subunit 6b	trancription factor
+	5.13361	0.694688	Arabidopsis thaliana	8.5611	8.48996	8.54283	9.20951	9.24055	9.22789	8.5611	8.48996	8.54283	9.20951	9.24055	9.22789	Q944A2	Q944A2_ARATH	At1g20220	At1g20220	Alba DNA/RNA-binding protein	RNA metabolism
+	1.94676	0.692452	Arabidopsis thaliana	6.75805	6.43684	6.96817	7.37291	7.42975	7.43775	NaN	NaN	NaN	7.37291	7.42975	7.43775	Q9SRT3	CSLC6_ARATH	CSLC6	At3g07330	Probable xyloglucan glycosyltransferase 6	other
+	2.89809	0.691989	Arabidopsis thaliana	7.78104	7.76864	8.02531	8.51455	8.56937	8.56703	7.78104	7.76864	8.02531	8.51455	8.56937	8.56703	Q9SMP1	XTH11_ARATH	XTH11	At3g48580	Probable xyloglucan endotransglucosylase/hydrolase protein 11	other
+	5.30645	0.691956	Arabidopsis thaliana	9.27416	9.27416	9.30535	9.94596	9.97497	10.0086	9.27416	9.27416	9.30535	9.94596	9.97497	10.0086	O49607	SBT16_ARATH	SBT1.6	At4g34980	Subtilisin-like protease SBT1.6	other
+	0.591656	0.68962	Arabidopsis thaliana	8.08279	8.06819	6.51342	8.24055	8.22789	8.26482	8.08279	8.06819	NaN	8.24055	8.22789	8.26482	P93819	MDHC1_ARATH	MDH1	At1g04410	Malate dehydrogenase 1, cytoplasmic	other
+	3.24118	0.684532	Arabidopsis thaliana	8.02119	8.16732	7.93146	8.72428	8.7185	8.73078	8.02119	8.16732	7.93146	8.72428	8.7185	8.73078	Q94C98	PATH2_ARATH	PAT1H2	At4g14990	Protein PAT1 homolog 2, Topoisomerase II-associated protein PAT1;(source:Araport11), P-body assembly, deadenylation-dependent decapping of nuclear-transcribed mRNA	RNA metabolism
+	2.35457	0.684398	Arabidopsis thaliana	6.44735	6.59368	6.61258	7.08279	7.43933	7.18469	NaN	NaN	NaN	7.08279	7.43933	7.18469	Q8LFS6	BRN1L_ARATH	BRN1	At4g03110	RNA-binding protein BRN1	RNA metabolism
+	4.47606	0.683799	Arabidopsis thaliana	8.39967	8.3032	8.40483	9.0607	9.05308	9.04532	8.39967	8.3032	8.40483	9.0607	9.05308	9.04532	Q84WV1	TCPG_ARATH	CCT3	At5g26360	T-complex protein 1 subunit gamma	chaperone
+	2.0776	0.683569	Arabidopsis thaliana	7.4609	7.13285	7.49831	8.20412	7.99913	7.93952	7.4609	NaN	7.49831	8.20412	7.99913	7.93952	Q9XFD1	NCBP2_ARATH	CBP20	At5g44200	Nuclear cap-binding protein subunit 2	RNA metabolism
+	2.51596	0.682671	Arabidopsis thaliana	6.49288	6.49073	6.52187	7.13672	7.38739	7.02938	6.49288	6.49073	NaN	7.13672	7.38739	7.02938	Q9SR06	CLP1_ARATH	CLPS3	At3g04680	Protein CLP1 homolog, Encodes a nuclear protein that functions in mRNA processing. Mutations in this gene cause embryo lethality and reduced transmission through the female gametophyte.	RNA metabolism
+	1.59112	0.674623	Arabidopsis thaliana	7.49276	6.8867	6.93674	7.80209	7.76492	7.77305	7.49276	NaN	6.93674	7.80209	7.76492	7.77305	O82253	SETH6_ARATH	SETH6	At2g47860	BTB/POZ domain-containing protein SETH6, Phototropic-responsive NPH3 family protein;(source:Araport11)	other
+	3.80366	0.672176	Arabidopsis thaliana	6.49744	6.55039	6.40928	7.10721	7.17609	7.19033	NaN	NaN	NaN	7.10721	7.17609	7.19033	A8R7K9	VP35C_ARATH	VPS35C	At3g51310	Vacuolar protein sorting-associated protein 35C	other
+	1.90847	0.671876	Arabidopsis thaliana	6.64007	6.95733	6.4274	7.38021	7.34635	7.31387	NaN	NaN	NaN	7.38021	7.34635	7.31387	O23523	RGGA_ARATH	RGGA	At4g16830	RGG repeats nuclear RNA binding protein A, Encodes a perinuclear and cytoplasmically localized mRNA binding protein. AtRGGA is likely involved in stress responsivness. It is induced by salt and osmotic stress and loss of function mutations are more sensitive to stress. The mRNA is cell-to-cell mobile.	RNA metabolism
+	2.2786	0.671332	Arabidopsis thaliana	6.87692	6.47272	6.73482	7.4183	7.35793	7.32222	NaN	NaN	NaN	7.4183	7.35793	7.32222	Q94CK9	LRP1_ARATH	LRP1	At5g12330	Protein LATERAL ROOT PRIMORDIUM 1	other
+	0.58325	0.66969	Arabidopsis thaliana	8.44716	7.14067	6.75474	8.1271	8.11059	8.11394	8.44716	NaN	NaN	8.1271	8.11059	8.11394	Q9S775	PKL_ARATH	PKL	At2g25170	CHD3-type chromatin-remodeling factor PICKLE, Encodes a SWI/SWF nuclear-localized chromatin remodeling factor of the CHD3 group.	chromatin modification
+	1.73131	0.669598	Arabidopsis thaliana	6.6715	7.21059	6.98221	7.47567	7.65706	7.74036	NaN	NaN	6.98221	7.47567	7.65706	7.74036	Q9ASP6	HNRPQ_ARATH	LIF2	At4g00830	Heterogeneous nuclear ribonucleoprotein Q, Encodes a heterogeneous nuclear ribonucleoprotein (hnRNP-Q) that is involved in the plant innate immune response and may function as a suppressor of cell-autonomous immunity.	RNA metabolism	SYNCRIP, HNRPQ	Heterogeneous nuclear ribonucleoprotein Q (hnRNP Q) (Glycine- and tyrosine-rich RNA-binding protein) (GRY-RBP) (NS1-associated protein 1) (Synaptotagmin-binding, cytoplasmic RNA-interacting protein)	cellular response to type II interferon [GO:0071346]; CRD-mediated mRNA stabilization [GO:0070934]; mRNA modification [GO:0016556]; mRNA splicing, via spliceosome [GO:0000398]; negative regulation of nuclear-transcribed mRNA catabolic process, deadenylation-dependent decay [GO:1900152]; negative regulation of nuclear-transcribed mRNA catabolic process, nonsense-mediated decay [GO:2000623]; negati…
+	2.48557	0.666903	Arabidopsis thaliana	6.70399	6.55349	6.36452	7.19866	7.28103	7.14301	NaN	NaN	NaN	7.19866	7.28103	7.14301	B9DF92	B9DF92_ARATH	At5g19900	At5g19900	AT5G19900 protein	other
+	2.85176	0.665169	Arabidopsis thaliana	6.59199	6.42618	6.30866	7.08279	7.09342	7.14613	NaN	NaN	NaN	7.08279	7.09342	7.14613	Q9SG79	SUN2_ARATH	SUN2	At3g10730	SUN domain-containing protein 2	other
+	1.73305	0.661006	Arabidopsis thaliana	7.41162	7.95134	7.59879	8.3784	8.38739	8.17898	7.41162	7.95134	7.59879	8.3784	8.38739	8.17898	Q8L8Y0	RS21_ARATH	RPS2A	At1g58380	40S ribosomal protein S2-1	ribosome and translation
+	1.87095	0.659192	Arabidopsis thaliana	6.43173	6.52326	6.89788	7.3962	7.17898	7.25527	NaN	NaN	NaN	7.3962	7.17898	7.25527	Q9LUC2	PP231_ARATH	PCMP-E31	At3g14730	Pentatricopeptide repeat-containing protein At3g14730	other
+	3.13939	0.658975	Arabidopsis thaliana	7.77232	7.68574	7.70757	8.50515	8.35411	8.2833	7.77232	7.68574	7.70757	8.50515	8.35411	8.2833	Q9LP53	Q9LP53_ARATH	At1g29250	At1g29250	Alba DNA/RNA-binding protein	RNA metabolism
+	3.30116	0.657963	Arabidopsis thaliana	6.93911	6.85273	6.73932	7.45025	7.54158	7.51322	6.93911	NaN	NaN	7.45025	7.54158	7.51322	Q9FKV0	BBE24_ARATH	At5g44380	At5g44380	Berberine bridge enzyme-like 24	other
+	4.57555	0.657023	Arabidopsis thaliana	8.54033	8.43775	8.49831	9.13988	9.14922	9.15836	8.54033	8.43775	8.49831	9.13988	9.14922	9.15836	Q8L7S8	RH3_ARATH	RH3	At5g26742	DEAD-box ATP-dependent RNA helicase 3, chloroplastic	other
+	1.09236	0.655286	Arabidopsis thaliana	7.24551	6.41479	7.21748	7.65321	7.71767	7.47276	7.24551	NaN	7.21748	7.65321	7.71767	7.47276	A0A1P8ARB7	A0A1P8ARB7_ARATH	At1g02080	At1g02080	Transcription regulator	RNA metabolism
+	2.81727	0.652129	Arabidopsis thaliana	6.53636	6.4434	6.72461	7.19866	7.20683	7.25527	NaN	NaN	NaN	7.19866	7.20683	7.25527	Q8W4L5	VAL1_ARATH	VAL1	At2g30470	B3 domain-containing transcription repressor VAL1	RNA metabolism
+	1.64183	0.650374	Arabidopsis thaliana	7.4183	8.04139	7.77159	8.40993	8.37107	8.4014	7.4183	8.04139	7.77159	8.40993	8.37107	8.4014	O49203	NDK3_ARATH	NDPK3	At4g11010	Nucleoside diphosphate kinase III, chloroplastic/mitochondrial	other
+	3.518	0.649438	Arabidopsis thaliana	6.54914	6.64813	6.73412	7.31387	7.26482	7.30103	NaN	NaN	NaN	7.31387	7.26482	7.30103	Q9LZJ2	Q9LZJ2_ARATH	F26K9_160	At3g62730	AT3g62730/F26K9_160	other
+	1.80633	0.648966	Arabidopsis thaliana	6.93306	6.48225	6.59183	7.14613	7.40824	7.39967	NaN	NaN	NaN	7.14613	7.40824	7.39967	Q9LMI0	TPS7_ARATH	TPS7	At1g06410	Probable alpha,alpha-trehalose-phosphate synthase [UDP-forming] 7	other
+	3.24963	0.648963	Arabidopsis thaliana	7.34044	7.42813	7.44404	7.9425	8.0899	8.1271	7.34044	7.42813	7.44404	7.9425	8.0899	8.1271	Q9LPI5	CID11_ARATH	CID11	At1g32790	Polyadenylate-binding protein-interacting protein 11	RNA metabolism
+	2.19798	0.647038	Arabidopsis thaliana	6.61685	6.7224	7.02414	7.45939	7.44716	7.39794	NaN	NaN	NaN	7.45939	7.44716	7.39794	Q9S7Y7	XYL1_ARATH	XYL1	At1g68560	Alpha-xylosidase 1	other
+	2.06652	0.645888	Arabidopsis thaliana	6.72977	6.47479	6.90069	7.45179	7.29667	7.29447	6.72977	NaN	NaN	7.45179	7.29667	7.29447	Q38799	ODPB1_ARATH	PDH2	At5g50850	Pyruvate dehydrogenase E1 component subunit beta-1, mitochondrial	other
+	3.93183	0.645494	Arabidopsis thaliana	7.77452	7.78604	7.84942	8.47712	8.49276	8.37658	7.77452	7.78604	7.84942	8.47712	8.49276	8.37658	Q9SY69	PPR29_ARATH	GRP23	At1g10270	Pentatricopeptide repeat-containing protein At1g10270	other
+	0.888956	0.639246	Arabidopsis thaliana	6.67284	7.75358	7.56229	7.95231	7.91275	8.04139	NaN	7.75358	7.56229	7.95231	7.91275	8.04139	Q9LUB7	OBE2_ARATH	OBE2	At5g48160	Protein OBERON 2	trancription factor
+	3.11452	0.631954	Arabidopsis thaliana	7.233	7.0607	7.0569	7.79727	7.77159	7.67761	7.233	7.0607	7.0569	7.79727	7.77159	7.67761	Q8VY89	APC7_ARATH	APC7	At2g39090	Anaphase-promoting complex subunit 7	other
+	1.17262	0.631869	Arabidopsis thaliana	6.35619	6.95884	7.19312	7.5563	7.44091	7.40654	NaN	NaN	7.19312	7.5563	7.44091	7.40654	O64490	O64490_ARATH	EIF2	At1g04170	protein-synthesizing GTPase	ribosome and translation
+	2.29287	0.631654	Arabidopsis thaliana	6.77069	6.80666	6.5649	7.42975	7.43136	7.17609	NaN	NaN	NaN	7.42975	7.43136	7.17609	Q9LYU9	PP378_ARATH	PCMP-H90	At5g13270	Pentatricopeptide repeat-containing protein At5g13270, chloroplastic	other
+	3.03389	0.626026	Arabidopsis thaliana	6.51425	6.60902	6.36633	7.13033	7.13354	7.1038	NaN	NaN	NaN	7.13033	7.13354	7.1038	P93755	C3H30_ARATH	At2g41900	At2g41900	Zinc finger CCCH domain-containing protein 30, tOXS2 specifcally entered the nuclear under salt stress. Te specifc nuclear localization of AtOXS2 could play a role in salt tolerance at the molecular level. Tese results implied that AtOXS2 might target some downstream cis-elements which are required for salt stress responses	other
+	0.760573	0.624709	Arabidopsis thaliana	6.41274	7.68305	7.3075	7.734	7.72916	7.81425	NaN	7.68305	7.3075	7.734	7.72916	7.81425	Q9SSD2	PRP8A_ARATH	PRP8A	At1g80070	Pre-mRNA-processing-splicing factor 8A	RNA splicing	PRPF8	Pre-mRNA-processing-splicing factor 8 (220 kDa U5 snRNP-specific protein) (PRP8 homolog) (Splicing factor Prp8) (p220)	cellular response to lipopolysaccharide [GO:0071222]; cellular response to tumor necrosis factor [GO:0071356]; mRNA processing [GO:0006397]; mRNA splicing, via spliceosome [GO:0000398]; RNA splicing [GO:0008380]; RNA splicing, via transesterification reactions [GO:0000375]; spliceosomal tri-snRNP complex assembly [GO:0000244]
+	1.16962	0.619697	Arabidopsis thaliana	6.04349	6.833	6.68783	7.18184	7.21219	7.02938	NaN	NaN	6.68783	7.18184	7.21219	7.02938	Q8W4Q4	MRF3_ARATH	MRF3	At4g24800	MA3 DOMAIN-CONTAINING TRANSLATION REGULATORY FACTOR 3	other
+	1.9616	0.618862	Arabidopsis thaliana	6.73394	7.11059	6.71785	7.43616	7.57287	7.40993	NaN	7.11059	NaN	7.43616	7.57287	7.40993	Q8H136	RH14_ARATH	RH14	At3g01540	DEAD-box ATP-dependent RNA helicase 14	RNA metabolism
+	4.32752	0.61842	Arabidopsis thaliana	8.14613	8.21748	8.11059	8.7767	8.75967	8.79309	8.14613	8.21748	8.11059	8.7767	8.75967	8.79309	P28769	TCPA_ARATH	CCT1	At3g20050	T-complex protein 1 subunit alpha	chaperone
+	1.20842	0.618002	Arabidopsis thaliana	6.15511	6.97293	6.43617	7.11059	7.15534	7.15229	NaN	NaN	NaN	7.11059	7.15534	7.15229	Q9XIE1	SNL5_ARATH	SNL5	At1g59890	Paired amphipathic helix protein Sin3-like 5, negative regulation of transcription by RNA polymerase II	RNA metabolism
+	1.12006	0.61664	Arabidopsis thaliana	6.3253	7.11554	7.04587	7.4609	7.53529	7.34044	NaN	NaN	NaN	7.4609	7.53529	7.34044	Q8LPK4	AP2A2_ARATH	ALPHAC-AD	At5g22780	AP-2 complex subunit alpha-2	other
+	3.49887	0.613361	Arabidopsis thaliana	7.20683	7.35793	7.20952	7.83632	7.89098	7.88705	7.20683	7.35793	7.20952	7.83632	7.89098	7.88705	Q6NLV4	FY_ARATH	FY	At5g13480	Flowering time control protein FY, Encodes a protein with similarity to yeast Pfs2p, an mRNA processing factor. Involved in regulation of flowering time; affects FCA mRNA processing. Homozygous mutants are late flowering, null alleles are embryo lethal.	RNA metabolism
+	6.70179	0.60981	Arabidopsis thaliana	8.45332	8.45332	8.4456	9.0569	9.04922	9.07555	8.45332	8.45332	8.4456	9.0569	9.04922	9.07555	Q9LV21	TCPD_ARATH	CCT4	At3g18190	T-complex protein 1 subunit delta	chaperone
+	3.12311	0.60653	Arabidopsis thaliana	8.04532	8.1271	8.25285	8.78247	8.76343	8.69897	8.04532	8.1271	8.25285	8.78247	8.76343	8.69897	O04450	TCPE_ARATH	CCT5	At1g24510	T-complex protein 1 subunit epsilon	chaperone
+	0.996287	0.60381	Arabidopsis thaliana	7.40654	6.90949	6.4254	7.56348	7.48287	7.50651	7.40654	NaN	NaN	7.56348	7.48287	7.50651	O65202	ACOX1_ARATH	ACX1	At4g16760	Peroxisomal acyl-coenzyme A oxidase 1	other
+	3.29022	0.603353	Arabidopsis thaliana	7.46835	7.29226	7.43457	7.95952	8.04139	8.00432	7.46835	7.29226	7.43457	7.95952	8.04139	8.00432	Q38884	EIF3I_ARATH	EIF3I1	At2g46280	Eukaryotic translation initiation factor 3 subunit I	ribosome and translation	EIF3I	Eukaryotic translation initiation factor 3 subunit I (eIF3i) (Eukaryotic translation initiation factor 3 subunit 2) (TGF-beta receptor-interacting protein 1) (TRIP-1) (eIF-3-beta) (eIF3 p36)	cytoplasmic translational initiation [GO:0002183]; formation of cytoplasmic translation initiation complex [GO:0001732]; translational initiation [GO:0006413]
+	4.12228	0.602013	Arabidopsis thaliana	8.0086	8.02938	8.12057	8.65225	8.63749	8.67486	8.0086	8.02938	8.12057	8.65225	8.63749	8.67486	Q940P8	TCPB_ARATH	CCT2	At5g20890	T-complex protein 1 subunit beta	chaperone
+	2.38461	0.601016	Arabidopsis thaliana	6.51467	6.62403	6.79895	7.20683	7.36361	7.17026	NaN	NaN	NaN	7.20683	7.36361	7.17026	F4JFN3	HS906_ARATH	HSP90-6	At3g07770	Heat shock protein 90-6, mitochondrial	other
+	4.24542	0.600338	Arabidopsis thaliana	8.09342	8.19033	8.17609	8.77159	8.76418	8.72509	8.09342	8.19033	8.17609	8.77159	8.76418	8.72509	Q94AB2	Q94AB2_ARATH	AT3G58640	At3g58640	AT3g58640/F14P22_230, Together with SnRK2.6/OST1 mediates abscisic acid (ABA)-induced stomatal closure. RAF15 directly phosphorylates SnRK2.6/OST1 at the conserved Ser175 residue in its activation loop.	other
+	1.26617	0.599908	Arabidopsis thaliana	6.5559	7.22011	7.20412	7.5563	7.55145	7.6721	NaN	7.22011	7.20412	7.5563	7.55145	7.6721	Q9M5K3	DLDH1_ARATH	LPD1	At1g48030	Dihydrolipoyl dehydrogenase 1, mitochondrial	other
+	2.62284	0.599814	Arabidopsis thaliana	6.94305	6.94074	6.91871	7.61066	7.35984	7.63144	6.94305	6.94074	6.91871	7.61066	7.35984	7.63144	F4JGZ1	MED16_ARATH	MED16	At4g04920	Mediator of RNA polymerase II transcription subunit 16	RNA metabolism
+	2.22271	0.59956	Arabidopsis thaliana	6.35897	6.73408	6.6294	7.15836	7.16137	7.2014	NaN	NaN	NaN	7.15836	7.16137	7.2014	O80786	MCM5_ARATH	MCM5	At2g07690	DNA replication licensing factor MCM5	other
+	2.36059	0.597921	Arabidopsis thaliana	6.39353	6.43603	6.69831	7.03342	7.12385	7.16435	NaN	NaN	NaN	7.03342	7.12385	7.16435	Q9FFG0	ENAP2_ARATH	ENAP2	At5g05550	Trihelix transcription factor ENAP2	trancription factor
+	0.702401	0.597877	Arabidopsis thaliana	6.47198	6.89724	6.38725	7.51587	6.47432	7.55991	6.47198	NaN	NaN	7.51587	6.47432	7.55991	F4HPS0	F4HPS0_ARATH	ATMAP4K	At1g53165	Protein kinase superfamily protein	other
+	4.28009	0.596381	Arabidopsis thaliana	7.89653	7.8488	7.85003	8.45332	8.41664	8.51455	7.89653	7.8488	7.85003	8.45332	8.41664	8.51455	O49160	EIF3C_ARATH	TIF3C1	At3g56150	Eukaryotic translation initiation factor 3 subunit C	ribosome and translation
+	1.9236	0.593758	Arabidopsis thaliana	6.77912	7.2125	6.84413	7.55871	7.54777	7.51054	NaN	NaN	NaN	7.55871	7.54777	7.51054	P0C8Q8	PP394_ARATH	PCMP-E42	At5g19020	Pentatricopeptide repeat-containing protein At5g19020, mitochondrial	other
+	0.950593	0.593225	Arabidopsis thaliana	7.06819	7.60097	6.60887	7.76641	7.71265	7.57864	7.06819	7.60097	NaN	7.76641	7.71265	7.57864	Q9LND7	SKI16_ARATH	SKIP16	At1g06110	F-box protein SKIP16	other
+	1.78441	0.589986	Arabidopsis thaliana	6.54134	6.8849	6.53897	7.13354	7.17026	7.43136	NaN	NaN	NaN	7.13354	7.17026	7.43136	Q9C950	VIP5_ARATH	VIP5	At1g61040	Protein RTF1 homolog, DNA binding, RNA polymerase II C-terminal domain phosphoserine binding	RNA metabolism
+	0.967949	0.589115	Arabidopsis thaliana	6.80692	7.36173	6.40485	7.52244	7.50243	7.31597	NaN	7.36173	NaN	7.52244	7.50243	7.31597	Q8RXN3	PPT1_ARATH	PPT1	At5g33320	Phosphoenolpyruvate/phosphate translocator 1, chloroplastic	other
+	2.06665	0.587284	Arabidopsis thaliana	7.157	7.33041	7.56703	7.88309	7.96332	7.96988	NaN	7.33041	7.56703	7.88309	7.96332	7.96988	Q9SEI3	PS10A_ARATH	RPT4A	At5g43010	26S proteasome regulatory subunit 10B homolog A	other
+	1.26191	0.586549	Arabidopsis thaliana	6.63394	7.233	7.27875	7.57634	7.5611	7.7679	NaN	7.233	7.27875	7.57634	7.5611	7.7679	Q9M5K2	DLDH2_ARATH	LPD2	At3g17240	Dihydrolipoyl dehydrogenase 2, mitochondrial	other
+	2.36661	0.584344	Arabidopsis thaliana	6.72023	7.04139	6.81699	7.38739	7.49554	7.44871	6.72023	7.04139	NaN	7.38739	7.49554	7.44871	Q9C6I8	NOG1_ARATH	At1g50920	At1g50920	Nucleolar GTP-binding protein 1	other
+	0.794429	0.584255	Arabidopsis thaliana	6.54065	7.51983	7.57171	7.8657	7.68931	7.82995	NaN	7.51983	7.57171	7.8657	7.68931	7.82995	F4KB73	F4KB73_ARATH	AT5G15680	At5g15680	ARM repeat superfamily protein	other
+	1.61518	0.58376	Arabidopsis thaliana	6.29497	6.85662	6.48393	7.11394	7.15229	7.12057	NaN	NaN	NaN	7.11394	7.15229	7.12057	Q9FJX3	VDAC2_ARATH	VDAC2	At5g67500	Mitochondrial outer membrane protein porin 2	other
	0.606053	0.583606	Arabidopsis thaliana	6.67056	7.8704	8.04139	8.08636	8.14301	8.1038	NaN	7.8704	8.04139	8.08636	8.14301	8.1038	P49204	RS42_ARATH	RPS4B	At5g07090	40S ribosomal protein S4-2	ribosome and translation
+	1.81874	0.583254	Arabidopsis thaliana	6.91512	6.6815	6.53638	7.42975	7.12057	7.33244	NaN	NaN	NaN	7.42975	7.12057	7.33244	F4IPV6	F4IPV6_ARATH	AT2G31010	At2g31010	Protein kinase superfamily protein	other
+	1.44416	0.582415	Arabidopsis thaliana	6.43508	6.89183	6.37805	7.11727	7.0086	7.32634	NaN	NaN	NaN	7.11727	7.0086	7.32634	Q9STW5	MACP2_ARATH	At4g24290	At4g24290	MACPF domain-containing protein At4g24290	other
+	2.77885	0.577955	Arabidopsis thaliana	6.41913	6.38291	6.62614	7.03342	7.07555	7.05308	NaN	NaN	NaN	7.03342	7.07555	7.05308	Q9FY64	RS154_ARATH	RPS15D	At5g09510	40S ribosomal protein S15-4	ribosome and translation
+	1.74661	0.57522	Arabidopsis thaliana	6.21237	6.54371	6.55347	6.88995	7.20412	6.94115	6.21237	NaN	NaN	6.88995	7.20412	6.94115	H3K2Y6	MED12_ARATH	MED12	At4g00450	Mediator of RNA polymerase II transcription subunit 12	RNA metabolism
+	2.1235	0.575043	Arabidopsis thaliana	6.36451	6.71902	6.68736	7.19866	7.1271	7.17026	NaN	NaN	NaN	7.19866	7.1271	7.17026	Q42064	RL83_ARATH	RPL8C	At4g36130	60S ribosomal protein L8-3	ribosome and translation
+	4.47915	0.573712	Arabidopsis thaliana	8.61595	8.61066	8.69373	9.2014	9.22789	9.21219	8.61595	8.61066	8.69373	9.2014	9.22789	9.21219	Q9ZPI5	MFP2_ARATH	MFP2	At3g06860	Peroxisomal fatty acid beta-oxidation multifunctional protein MFP2	other	HADHA	Zinc finger HIT domain-containing protein 2 (Protein FON)
+	1.02881	0.572007	Arabidopsis thaliana	6.28661	6.73792	6.81613	6.99419	6.97253	7.58995	NaN	6.73792	NaN	6.99419	6.97253	7.58995	Q9ZT71	STA1_ARATH	STA1	At4g03430	Protein STABILIZED1, Encodes a nuclear protein similar to the human U5 small ribonucleoprotein-associated 102-kD protein and to the yeast pre-mRNA splicing factors Prp1p and Prp6p.	RNA splicing
+	1.34206	0.569788	Arabidopsis thaliana	6.35165	6.9824	6.75573	7.13988	7.39445	7.26482	NaN	NaN	NaN	7.13988	7.39445	7.26482	Q38865	EXPA6_ARATH	EXPA6	At2g28950	Expansin-A6	other
+	1.61284	0.565937	Arabidopsis thaliana	7.62839	7.71433	7.20683	8.12057	8.01284	8.11394	7.62839	7.71433	7.20683	8.12057	8.01284	8.11394	Q9LKF9	CPSF2_ARATH	CPSF100	At5g23880	Cleavage and polyadenylation specificity factor subunit 2	RNA metabolism
+	3.64127	0.563765	Arabidopsis thaliana	7.47857	7.48287	7.60423	8.11727	8.08279	8.0569	7.47857	7.48287	7.60423	8.11727	8.08279	8.0569	Q8W4J2	MPK16_ARATH	MPK16	At5g19010	Mitogen-activated protein kinase 16	other
+	1.65106	0.563555	Arabidopsis thaliana	7.43933	7.91328	7.89487	8.34044	8.29885	8.29885	7.43933	7.91328	7.89487	8.34044	8.29885	8.29885	Q681K2	ATS3A_ARATH	ATS3A	At2g41475	Embryo-specific protein ATS3A	other
+	2.62549	0.563454	Arabidopsis thaliana	6.76158	6.77773	6.99661	7.41664	7.35025	7.45939	NaN	NaN	NaN	7.41664	7.35025	7.45939	Q9SJE1	CHLD_ARATH	CHLD	At1g08520	Magnesium-chelatase subunit ChlD, chloroplastic	other
+	5.32151	0.560974	Arabidopsis thaliana	7.41664	7.40483	7.37291	7.94645	7.98	7.95085	7.41664	7.40483	7.37291	7.94645	7.98	7.95085	Q9SKT6	GAUTA_ARATH	GAUT10	At2g20810	Probable galacturonosyltransferase 10	other
+	0.940818	0.560834	Arabidopsis thaliana	7.32634	7.26717	6.50148	7.42325	7.68215	7.6721	7.32634	7.26717	NaN	7.42325	7.68215	7.6721	Q8L5Y4	Q8L5Y4_ARATH	EMB2765	At2g38770	P-loop containing nucleoside triphosphate hydrolases superfamily protein, mRNA splicing, via spliceosome	RNA splicing
+	1.39016	0.560197	Arabidopsis thaliana	6.15185	6.64368	6.75446	7.1038	7.11394	7.01284	NaN	NaN	NaN	7.1038	7.11394	7.01284	Q9FGL9	PTBP2_ARATH	PTBP2	At5g53180	Polypyrimidine tract-binding protein homolog 2, pollen germination, regulation of RNA splicing, regulation of alternative mRNA splicing, via spliceosome, regulation of translation, seed germination	RNA splicing	HNRNPL	Heterogeneous nuclear ribonucleoprotein L	mRNA processing [GO:0006397]; regulation of RNA splicing [GO:0043484]
+	2.59132	0.555627	Arabidopsis thaliana	7.18184	7.0569	6.90341	7.57749	7.59106	7.64048	7.18184	7.0569	NaN	7.57749	7.59106	7.64048	Q9FY71	EXOL4_ARATH	EXL4	At5g09440	Protein EXORDIUM-like 4	other
	0.830859	0.55491	Arabidopsis thaliana	6.20379	6.70711	7.25285	7.38382	7.2833	7.16137	NaN	NaN	7.25285	7.38382	7.2833	7.16137	Q41188	CSP2_ARATH	CSP2	At4g38680	Cold shock protein 2	other
+	1.12805	0.553795	Arabidopsis thaliana	6.84973	6.78409	7.37291	7.69197	7.69285	7.2833	NaN	NaN	7.37291	7.69197	7.69285	7.2833	O24412	PSD7A_ARATH	RPN8A	At5g05780	26S proteasome non-ATPase regulatory subunit 7 homolog A	other
+	2.08644	0.552454	Arabidopsis thaliana	6.71214	6.36234	6.44892	7.00432	7.03342	7.14301	NaN	NaN	NaN	7.00432	7.03342	7.14301	Q9LYK6	APRF1_ARATH	APRF1	At5g14530	Protein ANTHESIS POMOTING FACTOR 1, Encodes a low molecular weight nuclear WDR protein which displays functional homology to the Swd2 protein, an essential subunit of the yeast histone methylation COMPASS complex. APRF1 acts upstream of FLC and promotes flowering under long day conditions.	chromatin modification
+	1.13212	0.549466	Arabidopsis thaliana	6.35332	6.48782	7.0915	7.14613	7.22272	7.21219	NaN	NaN	NaN	7.14613	7.22272	7.21219	B5X0I6	VIP6_ARATH	VIP6	At2g06210	Protein CTR9 homolog, Encodes a yeast CTR9 homolog that is involved in the control of flowering time by elevating FLC expression to a level that creates the vernalization-responsive, winter-annual habit. Yeast CTR9 is a component of a five-member PAF1 complex that associates with RNA pol II and is thought to regulate gene expression by recruiting SET1 (a histone 3 Lys 4 [H3-K4] methyl transferase…	RNA metabolism
+	3.69844	0.54467	Arabidopsis thaliana	7.27184	7.1959	7.2014	7.76716	7.82672	7.70927	7.27184	7.1959	7.2014	7.76716	7.82672	7.70927	O50008	METE1_ARATH	MS1	At5g17920	5-methyltetrahydropteroyltriglutamate--homocysteine methyltransferase 1	other
	0.883477	0.543768	Arabidopsis thaliana	6.41555	6.61926	7.3032	7.50106	7.15229	7.31597	NaN	NaN	7.3032	7.50106	7.15229	7.31597	Q9LTT8	VCS_ARATH	VCS	At3g13300	Enhancer of mRNA-decapping protein 4	RNA metabolism
+	2.23075	0.541485	Arabidopsis thaliana	6.69029	6.8031	6.47059	7.22272	7.14301	7.22272	NaN	NaN	NaN	7.22272	7.14301	7.22272	P49211	RL321_ARATH	RPL32A	At4g18100	60S ribosomal protein L32-1	ribosome and translation
+	2.6873	0.540582	Arabidopsis thaliana	7.70415	7.73957	7.50106	8.21748	8.16435	8.18469	7.70415	7.73957	7.50106	8.21748	8.16435	8.18469	P20649	PMA1_ARATH	AHA1	At2g18960	ATPase 1, plasma membrane-type	other
+	3.54921	0.538837	Arabidopsis thaliana	8.65992	8.7185	8.56937	9.19312	9.20683	9.16435	8.65992	8.7185	8.56937	9.19312	9.20683	9.16435	Q9SIU2	NCBP1_ARATH	ABH1	At2g13540	Nuclear cap-binding protein subunit 1	RNA metabolism
+	3.60947	0.537989	Arabidopsis thaliana	7.71684	7.71517	7.82995	8.30535	8.25042	8.32015	7.71684	7.71517	7.82995	8.30535	8.25042	8.32015	Q9LP45	PSD11_ARATH	RPN6	At1g29150	26S proteasome non-ATPase regulatory subunit 11 homolog	other
+	2.11063	0.533316	Arabidopsis thaliana	7.69984	7.42488	7.34635	8.00432	8.04139	8.02531	7.69984	7.42488	7.34635	8.00432	8.04139	8.02531	Q8LAR0	Q8LAR0_ARATH	AT4G32460	At4g32460	At4g32460, BDX is a DUF642 cell wall protein primarily expressed in vascular tissues of roots, leaves and embryos. Mutants show defects in seed and embryo development. Promotes PME activity.
+	1.15272	0.531766	Arabidopsis thaliana	6.44443	7.06079	6.41244	7.11727	7.12385	7.27184	NaN	NaN	NaN	7.11727	7.12385	7.27184	F4K0X5	F4K0X5_ARATH	At5g12350	At5g12350	Regulator of chromosome condensation (RCC1) family with FYVE zinc finger domain-containing protein	chromatin modification
+	5.56843	0.531308	Arabidopsis thaliana	9.16137	9.13988	9.14301	9.67394	9.70243	9.66181	9.16137	9.13988	9.14301	9.67394	9.70243	9.66181	P22953	HS701_ARATH	HSP70-1	At5g02500	Heat shock 70 kDa protein 1	chaperone	HSPA1A	Heat shock 70 kDa protein 1A (Heat shock 70 kDa protein 1) (HSP70-1) (HSP70.1)	ATP metabolic process [GO:0046034]; cellular heat acclimation [GO:0070370]; cellular response to heat [GO:0034605]; cellular response to oxidative stress [GO:0034599]; cellular response to steroid hormone stimulus [GO:0071383]; cellular response to unfolded protein [GO:0034620]; chaperone cofactor-dependent protein refolding [GO:0051085]; chaperone-mediated protein complex assembly [GO:0051131]; …
+	2.37651	0.529783	Arabidopsis thaliana	6.725	6.52128	6.79746	7.23553	7.25768	7.13988	NaN	NaN	NaN	7.23553	7.25768	7.13988	Q93W28	Y4554_ARATH	At4g15545	At4g15545	Uncharacterized protein At4g15545, NAI1 interacting protein, involved in ER body formation.	other
+	2.87807	0.528774	Arabidopsis thaliana	6.51674	6.72467	6.54315	7.11059	7.14301	7.11727	NaN	NaN	NaN	7.11059	7.14301	7.11727	Q9LY75	CYP63_ARATH	CYP63	At3g63400	Peptidyl-prolyl cis-trans isomerase CYP63	other
+	1.07252	0.52672	Arabidopsis thaliana	6.12006	6.91338	6.5767	7.03342	7.1038	7.05308	NaN	NaN	NaN	7.03342	7.1038	7.05308	Q9SID2	ADS2_ARATH	ADS2	At2g31360	Delta-9 acyl-lipid desaturase 2	other
+	6.78973	0.526276	Arabidopsis thaliana	9.71349	9.69897	9.71517	10.243	10.2355	10.2279	9.71349	9.69897	9.71517	10.243	10.2355	10.2279	O65719	HSP7C_ARATH	HSP70-3	At3g09440	Heat shock 70 kDa protein 3	chaperone	HSPA1A	Heat shock 70 kDa protein 1A (Heat shock 70 kDa protein 1) (HSP70-1) (HSP70.1)	ATP metabolic process [GO:0046034]; cellular heat acclimation [GO:0070370]; cellular response to heat [GO:0034605]; cellular response to oxidative stress [GO:0034599]; cellular response to steroid hormone stimulus [GO:0071383]; cellular response to unfolded protein [GO:0034620]; chaperone cofactor-dependent protein refolding [GO:0051085]; chaperone-mediated protein complex assembly [GO:0051131]; …
+	1.07692	0.523281	Arabidopsis thaliana	7.15836	6.61575	6.4794	7.15534	7.46389	7.20412	7.15836	NaN	6.4794	7.15534	7.46389	7.20412	Q9CAG1	Q9CAG1_ARATH	At1g67580	At1g67580 At1g67580/F12B7.13	cyclin-dependent kinase	other
+	1.28972	0.521285	Arabidopsis thaliana	7.233	7.11394	6.62232	7.44871	7.54158	7.54283	7.233	7.11394	NaN	7.44871	7.54158	7.54283	F4K2P4	F4K2P4_ARATH	At5g19950	At5g19950	Tudor domain protein (DUF1767)	other
+	2.29422	0.512364	Arabidopsis thaliana	7.22272	7.10037	7.18752	7.54033	7.83251	7.67486	7.22272	7.10037	7.18752	7.54033	7.83251	7.67486	Q94AI4	METL1_ARATH	MTB	At4g09980	N6-adenosine-methyltransferase non-catalytic subunit MTB	other
+	2.68283	0.511784	Arabidopsis thaliana	6.555	6.7658	6.55262	7.12057	7.12385	7.16435	NaN	NaN	NaN	7.12057	7.12385	7.16435	Q9ASW4	Q9ASW4_ARATH	At3g21215	At3g21215	AT3G21215 protein, RNA-binding (RRM/RBD/RNP motifs) family protein;(source:Araport11)	RNA metabolism
+	1.26661	0.508866	Arabidopsis thaliana	6.52294	6.65137	6.98968	7.14613	7.48001	7.06446	NaN	NaN	NaN	7.14613	7.48001	7.06446	A7WM73	HEXO1_ARATH	HEXO1	At3g55260	Beta-hexosaminidase 1	other
+	3.14802	0.508219	Arabidopsis thaliana	6.77239	6.94711	6.81159	7.33041	7.36173	7.36361	NaN	NaN	NaN	7.33041	7.36173	7.36361	Q9SI54	LSM7_ARATH	LSM7	At2g03870	Sm-like protein LSM7	RNA splicing
+	1.70304	0.503982	Arabidopsis thaliana	6.84055	7.1038	7.3032	7.59879	7.57978	7.58092	6.84055	7.1038	7.3032	7.59879	7.57978	7.58092	Q9FNM7	RH26_ARATH	RH26	At5g08610	DEAD-box ATP-dependent RNA helicase 26	RNA metabolism
+	3.14398	0.50026	Arabidopsis thaliana	6.78405	6.68032	6.61657	7.23553	7.18184	7.16435	NaN	NaN	NaN	7.23553	7.18184	7.16435	Q8H104	SYDC1_ARATH	At4g26870	At4g26870	Aspartate--tRNA ligase 1, cytoplasmic	other
	0.817753	0.50023	Arabidopsis thaliana	6.75305	5.91993	6.76672	7.05308	6.90523	6.98208	NaN	NaN	NaN	7.05308	6.90523	6.98208	Q9FWQ5	HAC12_ARATH	HAC12	At1g16710	Histone acetyltransferase HAC12
+	1.99322	0.499749	Arabidopsis thaliana	7.60746	7.45637	7.82478	8.09342	8.1271	8.16732	7.60746	7.45637	7.82478	8.09342	8.1271	8.16732	Q9SK22	RS161_ARATH	RPS16A	At2g09990	40S ribosomal protein S16-1	ribosome and translation	RPS16	Small ribosomal subunit protein uS9 (40S ribosomal protein S16)	cellular response to leukemia inhibitory factor [GO:1990830]; cytoplasmic translation [GO:0002181]; maturation of SSU-rRNA from tricistronic rRNA transcript (SSU-rRNA, 5.8S rRNA, LSU-rRNA) [GO:0000462]; ribosomal small subunit biogenesis [GO:0042274]; rRNA processing [GO:0006364]; translation [GO:0006412]
+	1.54689	0.497345	Arabidopsis thaliana	6.6201	7.01284	6.64433	7.15229	7.40483	7.21219	NaN	7.01284	NaN	7.15229	7.40483	7.21219	F4I3B3	RB47A_ARATH	RBP47A	At1g49600	Polyadenylate-binding protein RBP47A	RNA metabolism
	1.35332	0.497267	Arabidopsis thaliana	7.81823	7.62941	7.26482	7.95665	8.13033	8.11727	7.81823	7.62941	7.26482	7.95665	8.13033	8.11727	P11035	NIA2_ARATH	NIA2	At1g37130	Nitrate reductase [NADH] 2
	1.10593	0.494284	Arabidopsis thaliana	6.53196	7.11254	6.84914	7.07555	7.41664	7.4843	6.53196	NaN	NaN	7.07555	7.41664	7.4843	Q9SZW3	Q9SZW3_ARATH	At4g30100	At4g30100	P-loop containing nucleoside triphosphate hydrolases superfamily protein
+	1.58095	0.493855	Arabidopsis thaliana	6.64851	6.96847	6.49137	7.2014	7.24551	7.14301	NaN	NaN	NaN	7.2014	7.24551	7.14301	Q9SR00	PP213_ARATH	At3g04760	At3g04760	Pentatricopeptide repeat-containing protein At3g04760, chloroplastic	other
+	3.61639	0.492305	Arabidopsis thaliana	8.60206	8.6981	8.65897	9.19033	9.15229	9.09342	8.60206	8.6981	8.65897	9.19033	9.15229	9.09342	P42731	PABP2_ARATH	PAB2	At4g34110	Polyadenylate-binding protein 2	RNA metabolism
	0.756418	0.489427	Arabidopsis thaliana	7.24055	6.54885	7.55509	7.62634	7.60097	7.58546	7.24055	NaN	7.55509	7.62634	7.60097	7.58546	Q9FKE6	CCT15_ARATH	CYCT1-5	At5g45190	Cyclin-T1-5
	0.748007	0.487063	Arabidopsis thaliana	7.20683	7.55509	6.60646	7.70757	7.7364	7.38561	7.20683	7.55509	NaN	7.70757	7.7364	7.38561	Q9SYP1	DEXHC_ARATH	BRR2A	At1g20960	DExH-box ATP-dependent RNA helicase DExH12
	0.800019	0.486886	Arabidopsis thaliana	6.32383	6.74137	6.62798	7.34439	6.54938	7.26007	NaN	6.74137	NaN	7.34439	NaN	7.26007	Q0WVF7	Q0WVF7_ARATH	AT3G03060	At3g03060	P-loop containing nucleoside triphosphate hydrolases superfamily protein
+	1.92731	0.486712	Arabidopsis thaliana	7.66932	7.30963	7.59329	7.98272	8.04532	8.00432	7.66932	7.30963	7.59329	7.98272	8.04532	8.00432	O23255	SAHH1_ARATH	SAHH1	At4g13940	Adenosylhomocysteinase 1	other
	1.13522	0.485801	Arabidopsis thaliana	6.53097	6.42443	7.07339	7.14922	7.15229	7.18469	NaN	NaN	NaN	7.14922	7.15229	7.18469	O23487	BH003_ARATH	BHLH3	At4g16430	Transcription factor bHLH3
+	2.35937	0.484317	Arabidopsis thaliana	7.92891	7.97589	7.72016	8.35411	8.31387	8.40993	7.92891	7.97589	7.72016	8.35411	8.31387	8.40993	Q96533	ADHX_ARATH	ADH2	At5g43940	Alcohol dehydrogenase class-3	other
	1.31816	0.484152	Arabidopsis thaliana	6.40507	6.83453	6.96288	7.18469	7.28556	7.18469	NaN	NaN	NaN	7.18469	7.28556	7.18469	Q9ZVD5	AGO4_ARATH	AGO4	At2g27040	Protein argonaute 4
	0.694621	0.482031	Arabidopsis thaliana	6.15291	6.51763	7.21444	7.10037	7.20952	7.02119	6.15291	NaN	NaN	7.10037	7.20952	7.02119	Q8VWF1	SH3P2_ARATH	SH3P2	At4g34660	SH3 domain-containing protein 2
+	2.76768	0.479556	Arabidopsis thaliana	8.08636	8.3032	8.23045	8.6721	8.69373	8.69285	8.08636	8.3032	8.23045	8.6721	8.69373	8.69285	O04379	AGO1_ARATH	AGO1	At1g48410	Protein argonaute 1	other
+	2.30981	0.479156	Arabidopsis thaliana	6.71186	6.43143	6.60897	7.08279	7.08991	7.01703	NaN	NaN	NaN	7.08279	7.08991	7.01703	Q93ZI7	Q93ZI7_ARATH	AT5G35440	At5g35430 At5g35440	AT5g35440/MOK9_2	other
	1.40019	0.477726	Arabidopsis thaliana	7.0086	6.49757	6.59511	7.233	7.15534	7.14613	7.0086	NaN	NaN	7.233	7.15534	7.14613	A0A1I9LQK5	A0A1I9LQK5_ARATH	At3g21100	At3g21100	RNA-binding (RRM/RBD/RNP motifs) family protein
+	1.92823	0.477666	Arabidopsis thaliana	7.97772	7.73957	8.0899	8.46835	8.4216	8.35025	7.97772	7.73957	8.0899	8.46835	8.4216	8.35025	O48844	PSD1A_ARATH	RPN2A	At2g32730	26S proteasome non-ATPase regulatory subunit 1 homolog A	other
	1.16321	0.477118	Arabidopsis thaliana	6.30086	6.4466	6.92226	6.9719	7.12057	7.0086	NaN	NaN	NaN	6.9719	7.12057	7.0086	Q9LKZ3	RBR1_ARATH	RBR1	At3g12280	Retinoblastoma-related protein 1
+	2.28212	0.47685	Arabidopsis thaliana	8.29447	8.36173	8.26951	8.62839	8.90309	8.82478	8.29447	8.36173	8.26951	8.62839	8.90309	8.82478	Q9LHA8	HS704_ARATH	HSP70-4	At3g12580	Heat shock 70 kDa protein 4	chaperone	HSPA1A	Heat shock 70 kDa protein 1A (Heat shock 70 kDa protein 1) (HSP70-1) (HSP70.1)	ATP metabolic process [GO:0046034]; cellular heat acclimation [GO:0070370]; cellular response to heat [GO:0034605]; cellular response to oxidative stress [GO:0034599]; cellular response to steroid hormone stimulus [GO:0071383]; cellular response to unfolded protein [GO:0034620]; chaperone cofactor-dependent protein refolding [GO:0051085]; chaperone-mediated protein complex assembly [GO:0051131]; …
+	4.03343	0.476105	Arabidopsis thaliana	8.10721	8.0899	8.08279	8.60638	8.58995	8.51188	8.10721	8.0899	8.08279	8.60638	8.58995	8.51188	O22791	O22791_ARATH	At2g33410	At2g33410	Putative RNA-binding protein	RNA metabolism
	1.27862	0.476027	Arabidopsis thaliana	7.02531	6.72595	6.71929	7.35603	7.02938	7.51322	7.02531	NaN	NaN	7.35603	7.02938	7.51322	Q6XJG8	PSD2B_ARATH	RPN1B	At4g28470	26S proteasome non-ATPase regulatory subunit 2 homolog B
	1.78125	0.474668	Arabidopsis thaliana	7.13354	7.44248	7.51455	7.79934	7.8293	7.88593	7.13354	7.44248	7.51455	7.79934	7.8293	7.88593	Q8W4J3	QSOX1_ARATH	QSOX1	At1g15020	Sulfhydryl oxidase 1
	1.73168	0.472476	Arabidopsis thaliana	6.49412	6.58215	6.89414	7.09342	7.1271	7.16732	NaN	6.58215	NaN	7.09342	7.1271	7.16732	Q8RWX4	Q8RWX4_ARATH	At4g32250	At4g32250	AT4g32250/F10M6_110
	1.45912	0.472258	Arabidopsis thaliana	6.76077	6.81012	6.91031	7.58546	7.13354	7.17898	NaN	NaN	NaN	7.58546	7.13354	7.17898	F4J8L7	F4J8L7_ARATH	MEC18.18	At3g12050	Aha1 domain-containing protein
	0.737947	0.471311	Arabidopsis thaliana	7.45637	7.87967	6.90841	7.84073	7.77232	8.04532	7.45637	7.87967	NaN	7.84073	7.77232	8.04532	Q8W234	SEUSS_ARATH	SEU	At1g43850	Transcriptional corepressor SEUSS
	1.8314	0.468586	Arabidopsis thaliana	6.579	6.63317	6.94428	7.17319	7.1959	7.19312	NaN	NaN	NaN	7.17319	7.1959	7.19312	Q1H595	LSM2_ARATH	LSM2	At1g03330	Sm-like protein LSM2
	0.632564	0.467774	Arabidopsis thaliana	6.21787	6.85136	7.36922	7.3032	7.25527	7.2833	NaN	NaN	7.36922	7.3032	7.25527	7.2833	Q0WR25	Q0WR25_ARATH	ECT5	At3g13060	YTH domain-containing family protein
	1.30173	0.465036	Arabidopsis thaliana	6.3815	6.7423	6.94276	7.14301	7.21484	7.1038	NaN	NaN	NaN	7.14301	7.21484	7.1038	P10795	RBS1A_ARATH	RBCS-1A	At1g67090	Ribulose bisphosphate carboxylase small subunit 1A, chloroplastic
	1.922	0.462504	Arabidopsis thaliana	7.716	7.43457	7.75664	8.03743	8.13672	8.12057	7.716	7.43457	7.75664	8.03743	8.13672	8.12057	Q9SB63	MOS1_ARATH	MOS1	At4g24680	Protein MODIFIER OF SNC1 1
	0.83587	0.462396	Arabidopsis thaliana	6.71849	6.72988	7.45939	7.34439	7.5832	7.36736	NaN	NaN	7.45939	7.34439	7.5832	7.36736	Q9C6B8	PINI_ARATH	PIN1	At1g73590	Auxin efflux carrier component 1
	1.37851	0.460234	Arabidopsis thaliana	6.51748	6.52973	6.98284	7.08279	7.18184	7.14613	NaN	NaN	NaN	7.08279	7.18184	7.14613	Q38951	2AAG_ARATH	PP2AA3	At1g13320	Serine/threonine-protein phosphatase 2A 65 kDa regulatory subunit A gamma isoform
	0.774504	0.458891	Arabidopsis thaliana	6.41845	6.43112	7.01703	6.71147	7.33041	7.2014	NaN	NaN	7.01703	NaN	7.33041	7.2014	Q4V3C9	KCS8_ARATH	KCS8	At2g15090	3-ketoacyl-CoA synthase 8
+	3.29511	0.453005	Arabidopsis thaliana	7.00432	7.05308	7.07918	7.57287	7.47712	7.4456	7.00432	7.05308	7.07918	7.57287	7.47712	7.4456	Q8S3U9	SEC5A_ARATH	SEC5A	At1g76850	Exocyst complex component SEC5A	other
	0.960295	0.452859	Arabidopsis thaliana	6.57998	7.03743	7.27184	7.24304	7.49693	7.50786	NaN	7.03743	7.27184	7.24304	7.49693	7.50786	Q9FR44	PEAM1_ARATH	NMT1	At3g18000	Phosphoethanolamine N-methyltransferase 1
+	3.6005	0.452725	Arabidopsis thaliana	6.91964	6.86531	6.90592	7.40654	7.29226	7.35025	6.91964	NaN	6.90592	7.40654	7.29226	7.35025	F4IMK2	MES6_ARATH	MES6	At2g23550	Putative methylesterase 6	other
	0.766937	0.450375	Arabidopsis thaliana	7.03743	7.79934	6.94875	7.72263	7.68485	7.72916	7.03743	7.79934	6.94875	7.72263	7.68485	7.72916	Q9FFF3	COG1_ARATH	COG1	At5g16300	Conserved oligomeric Golgi complex subunit 1
	1.23205	0.448443	Arabidopsis thaliana	6.51783	6.96736	6.70539	7.07555	7.39967	7.0607	NaN	NaN	NaN	7.07555	7.39967	7.0607	Q9SMX3	VDAC3_ARATH	VDAC3	At5g15090	Mitochondrial outer membrane protein porin 3
	1.16707	0.447763	Arabidopsis thaliana	6.88601	7.05378	6.98296	7.76864	7.26951	7.22789	NaN	NaN	NaN	7.76864	7.26951	7.22789	Q9XGW1	AGO10_ARATH	AGO10	At5g43810	Protein argonaute 10
+	3.05933	0.446698	Arabidopsis thaliana	7.7364	7.72016	7.58092	8.13988	8.11059	8.1271	7.7364	7.72016	7.58092	8.13988	8.11059	8.1271	Q9LNV5	C3H4_ARATH	At1g07360	At1g07360	Zinc finger CCCH domain-containing protein 4, Encodes MAC5A, a component of the MOS4-associated complex (MAC) that contributes to snc1- mediated autoimmunity. MAC is a highly conserved nuclear protein complex associated with the spliceosome. Homologues include AT1G07360 (MAC5A), AT2G29580 (MAC5B) and AT5G07060 (MAC5C).	RNA splicing
+	3.16076	0.446182	Arabidopsis thaliana	8.32222	8.20683	8.19312	8.71012	8.71012	8.64048	8.32222	8.20683	8.19312	8.71012	8.71012	8.64048	Q940I0	AHL13_ARATH	AHL13	At4g17950	AT-hook motif nuclear-localized protein 13	trancription factor
	1.03196	0.445029	Arabidopsis thaliana	6.82721	6.64722	7.31806	7.43297	7.34242	7.35218	6.82721	NaN	7.31806	7.43297	7.34242	7.35218	Q67YM6	DIR11_ARATH	DIR11	At1g22900	Dirigent protein 11
	1.53876	0.442633	Arabidopsis thaliana	6.5481	6.99352	6.85808	7.22531	7.27184	7.23045	NaN	6.99352	NaN	7.22531	7.27184	7.23045	Q8H107	ODO2B_ARATH	At4g26910	At4g26910	Dihydrolipoyllysine-residue succinyltransferase component of 2-oxoglutarate dehydrogenase complex 2, mitochondrial
	2.62836	0.441341	Arabidopsis thaliana	8.3075	8.18752	8.09342	8.63849	8.60746	8.66652	8.3075	8.18752	8.09342	8.63849	8.60746	8.66652	Q9FMF9	Q9FMF9_ARATH	MSJ1.11	At5g64270	Nuclear protein-like
	0.882141	0.439725	Arabidopsis thaliana	7.01284	7.0086	6.31684	7.18469	7.25527	7.21748	7.01284	7.0086	NaN	7.18469	7.25527	7.21748	A0A1P8AS03	ECT4_ARATH	ECT4	At1g55500	YTH domain-containing protein ECT4
	2.82247	0.439708	Arabidopsis thaliana	6.94383	6.90065	6.77705	7.36736	7.29226	7.28103	NaN	NaN	NaN	7.36736	7.29226	7.28103	Q9SE43	REV_ARATH	REV	At5g60690	Homeobox-leucine zipper protein REVOLUTA
	1.14358	0.439467	Arabidopsis thaliana	6.85617	6.57601	6.34694	6.83716	7.1959	7.06446	NaN	NaN	NaN	6.83716	7.1959	7.06446	O80678	UBA2B_ARATH	UBA2B	At2g41060	UBP1-associated protein 2B
	0.622456	0.438748	Arabidopsis thaliana	6.072	7.14613	6.77537	7.03342	7.14922	7.1271	NaN	7.14613	NaN	7.03342	7.14922	7.1271	Q9LXV4	C3H56_ARATH	At5g12850	At5g12850	Zinc finger CCCH domain-containing protein 56
	2.72258	0.438229	Arabidopsis thaliana	8.62428	8.59988	8.43297	8.99739	8.98632	8.98811	8.62428	8.59988	8.43297	8.99739	8.98632	8.98811	Q9SF16	TCPH_ARATH	CCT7	At3g11830	T-complex protein 1 subunit eta
+	4.44544	0.437837	Arabidopsis thaliana	8.49136	8.51587	8.56229	8.97174	8.96142	8.94988	8.49136	8.51587	8.56229	8.97174	8.96142	8.94988	Q94K05	TCPQ_ARATH	CCT8	At3g03960	T-complex protein 1 subunit theta	chaperone	CCT8	T-complex protein 1 subunit theta (TCP-1-theta) (CCT-theta) (Chaperonin containing T-complex polypeptide 1 subunit 8) (Renal carcinoma antigen NY-REN-15)	binding of sperm to zona pellucida [GO:0007339]; chaperone-mediated protein folding [GO:0061077]; positive regulation of establishment of protein localization to telomere [GO:1904851]; positive regulation of protein localization to Cajal body [GO:1904871]; positive regulation of telomerase RNA localization to Cajal body [GO:1904874]; positive regulation of telomere maintenance via telomerase [GO:…
	2.81101	0.436081	Arabidopsis thaliana	7.29447	7.13672	7.27646	7.70927	7.61909	7.68753	7.29447	7.13672	7.27646	7.70927	7.61909	7.68753	Q9LTX9	HSP7G_ARATH	HSP70-7	At5g49910	Heat shock 70 kDa protein 7, chloroplastic
	4.04174	0.434908	Arabidopsis thaliana	7.53403	7.54158	7.51983	7.91751	8.0086	7.97405	7.53403	7.54158	7.51983	7.91751	8.0086	7.97405	Q9FK59	IF4E5_ARATH	NCBP	At5g18110	Eukaryotic translation initiation factor NCBP
	1.51373	0.432945	Arabidopsis thaliana	6.80737	7.18011	6.97201	7.53782	7.44404	7.27646	NaN	NaN	NaN	7.53782	7.44404	7.27646	Q6S7B0	TAF5_ARATH	TAF5	At5g25150	Transcription initiation factor TFIID subunit 5
+	4.94247	0.432008	Arabidopsis thaliana	9.07555	9.12057	9.08636	9.52763	9.54033	9.51054	9.07555	9.12057	9.08636	9.52763	9.54033	9.51054	O22173	PABP4_ARATH	PAB4	At2g23350	Polyadenylate-binding protein 4	RNA metabolism
	1.01778	0.430933	Arabidopsis thaliana	7.233	6.62975	7.20952	7.50243	7.42488	7.43775	7.233	NaN	7.20952	7.50243	7.42488	7.43775	Q42059	GUN6_ARATH	At1g64390	At1g64390	Endoglucanase 6
	2.54405	0.429789	Arabidopsis thaliana	7.67943	7.8893	7.74272	8.24304	8.18752	8.17026	7.67943	7.8893	7.74272	8.24304	8.18752	8.17026	P55737	HS902_ARATH	HSP90-2	At5g56030	Heat shock protein 90-2
	4.11199	0.428788	Arabidopsis thaliana	7.1959	7.19312	7.12057	7.60638	7.5832	7.60638	7.1959	7.19312	7.12057	7.60638	7.5832	7.60638	Q5XF03	GPAT8_ARATH	GPAT8	At4g00400/At4g00410	Probable glycerol-3-phosphate acyltransferase 8
	3.00287	0.428002	Arabidopsis thaliana	7.91275	7.77815	7.81157	8.27646	8.20683	8.3032	7.91275	7.77815	7.81157	8.27646	8.20683	8.3032	F4JY76	F4JY76_ARATH	At5g25754	At5g25754/At5g25757	Eukaryotic translation initiation factor 3 subunit L
	3.72596	0.427501	Arabidopsis thaliana	8.46982	8.4133	8.52504	8.89432	8.89818	8.89818	8.46982	8.4133	8.52504	8.89432	8.89818	8.89818	Q9M888	TCPZA_ARATH	CCT6A	At3g02530	T-complex protein 1 subunit zeta 1
	1.37175	0.427061	Arabidopsis thaliana	6.56176	6.34095	6.83306	7.01284	6.95103	7.05308	NaN	NaN	NaN	7.01284	6.95103	7.05308	Q940B8	KN13A_ARATH	KIN13A	At3g16630	Kinesin-like protein KIN-13A
	1.70327	0.426475	Arabidopsis thaliana	7.54283	7.51587	7.84323	8.14301	8.04139	7.99695	7.54283	7.51587	7.84323	8.14301	8.04139	7.99695	F4JBP3	ATG1B_ARATH	ATG1B	At3g53930	Serine/threonine-protein kinase ATG1b
	1.62018	0.424249	Arabidopsis thaliana	6.51851	6.90939	6.82612	7.18752	7.14613	7.19312	NaN	NaN	NaN	7.18752	7.14613	7.19312	O23617	TPS5_ARATH	TPS5	At4g17770	Alpha,alpha-trehalose-phosphate synthase [UDP-forming] 5
	2.9407	0.423465	Arabidopsis thaliana	7.80277	7.64147	7.71767	8.13988	8.18184	8.11059	7.80277	7.64147	7.71767	8.13988	8.18184	8.11059	O81416	GUN17_ARATH	At4g02290	At4g02290	Endoglucanase 17
	5.09258	0.422307	Arabidopsis thaliana	9.31387	9.2878	9.27875	9.71933	9.73078	9.69723	9.31387	9.2878	9.27875	9.71933	9.73078	9.69723	Q9ZUF6	SBT18_ARATH	SBT1.8	At2g05920	Subtilisin-like protease SBT1.8
	1.35521	0.421115	Arabidopsis thaliana	6.37858	6.69497	6.87455	7.0569	7.08636	7.06819	NaN	NaN	NaN	7.0569	7.08636	7.06819	F4IGL2	KN7E_ARATH	KIN7E	At2g21300	Kinesin-like protein KIN-7E
	2.47141	0.420285	Arabidopsis thaliana	6.73639	6.742	6.6075	7.03342	7.20952	7.1038	6.73639	NaN	NaN	7.03342	7.20952	7.1038	Q93YW4	Q93YW4_ARATH	MBB18.15	At5g38600	Proline-rich spliceosome-associated (PSP) family protein / zinc knuckle (CCHC-type) family protein
	1.78007	0.420121	Arabidopsis thaliana	7.17319	6.86421	7.16435	7.47276	7.44404	7.54531	7.17319	NaN	7.16435	7.47276	7.44404	7.54531	Q9C5J3	RRC1_ARATH	RRC1	At5g25060	Protein RRC1
	2.38773	0.41648	Arabidopsis thaliana	7.94645	7.72263	7.75664	8.20412	8.23805	8.233	7.94645	7.72263	7.75664	8.20412	8.23805	8.233	Q93YZ7	ILVH1_ARATH	AHASS1	At2g31810	Acetolactate synthase small subunit 1, chloroplastic
	3.47887	0.413791	Arabidopsis thaliana	8.10721	8.21748	8.1959	8.61278	8.57054	8.57864	8.10721	8.21748	8.1959	8.61278	8.57054	8.57864	O65201	ACOX2_ARATH	ACX2	At5g65110	Acyl-coenzyme A oxidase 2, peroxisomal
	1.64827	0.412187	Arabidopsis thaliana	7.46687	7.65418	7.77159	7.95328	7.99123	8.18469	7.46687	7.65418	7.77159	7.95328	7.99123	8.18469	Q9LT08	PSDE_ARATH	RPN11	At5g23540	26S proteasome non-ATPase regulatory subunit 14 homolog
	0.93495	0.412181	Arabidopsis thaliana	6.6158	6.95355	7.31806	7.43775	7.37658	7.30963	NaN	NaN	7.31806	7.43775	7.37658	7.30963	Q9CAX7	Q9CAX7_ARATH	F24K9.17	At3g11500/At3g11500/F24K9.17	Small nuclear ribonucleoprotein G
	3.08569	0.411962	Arabidopsis thaliana	6.60596	6.71686	6.74388	7.07188	7.13033	7.10037	NaN	NaN	NaN	7.07188	7.13033	7.10037	Q9LYK9	RS263_ARATH	RPS26C	At3g56340	40S ribosomal protein S26-3
	1.59857	0.409857	Arabidopsis thaliana	6.94998	6.58532	6.8597	7.24304	7.12385	7.25768	NaN	NaN	NaN	7.24304	7.12385	7.25768	O23140	AP2M_ARATH	AP2M	At5g46630	AP-2 complex subunit mu
	4.31038	0.406714	Arabidopsis thaliana	7.90795	7.90848	7.91645	8.28103	8.31597	8.35603	7.90795	7.90848	7.91645	8.28103	8.31597	8.35603	Q9FLX6	PP430_ARATH	PCMP-H31	At5g52850	Pentatricopeptide repeat-containing protein At5g52850, chloroplastic
	2.54175	0.406713	Arabidopsis thaliana	6.74777	6.60049	6.56951	6.98685	7.07188	7.07918	NaN	NaN	NaN	6.98685	7.07188	7.07918	O04425	FCA_ARATH	FCA	At4g16280	Flowering time control protein FCA
	1.48878	0.406701	Arabidopsis thaliana	6.28842	6.60042	6.70764	6.95048	6.95521	6.91089	NaN	NaN	NaN	6.95048	6.95521	6.91089	Q9M1V3	PP296_ARATH	PCMP-H83	At3g63370	Pentatricopeptide repeat-containing protein At3g63370, chloroplastic
	3.99122	0.406607	Arabidopsis thaliana	7.75051	7.67025	7.72016	8.1271	8.13672	8.09691	7.75051	7.67025	7.72016	8.1271	8.13672	8.09691	Q9FR53	TOR_ARATH	TOR	At1g50030	Serine/threonine-protein kinase TOR
	0.77377	0.405005	Arabidopsis thaliana	6.32521	7.08705	6.86844	7.07188	7.33041	7.09342	NaN	NaN	NaN	7.07188	7.33041	7.09342	O80653	SKIP_ARATH	SKIP	At1g77180	SNW/SKI-interacting protein
	0.766623	0.404565	Arabidopsis thaliana	6.33485	7.03683	6.42929	7.20952	6.92457	6.88058	NaN	NaN	NaN	7.20952	6.92457	6.88058	Q9LXT9	CALS3_ARATH	CALS3	At5g13000	Callose synthase 3
	1.78072	0.402856	Arabidopsis thaliana	6.6324	6.72858	6.39336	6.99494	6.95093	7.01703	NaN	NaN	NaN	6.99494	6.95093	7.01703	Q8LPG9	IQD14_ARATH	IQD14	At2g43680	Protein IQ-DOMAIN 14
	2.14873	0.400651	Arabidopsis thaliana	7.72673	7.93702	7.97864	8.25768	8.2878	8.29885	7.72673	7.93702	7.97864	8.25768	8.2878	8.29885	Q9SX79	RB47C_ARATH	RBP47C	At1g47490	Polyadenylate-binding protein RBP47C
	1.91733	0.400249	Arabidopsis thaliana	7.76716	8.0607	7.96848	8.35603	8.27184	8.36922	7.76716	8.0607	7.96848	8.35603	8.27184	8.36922	Q9SL67	PRS4B_ARATH	RPT2B	At2g20140	26S proteasome regulatory subunit 4 homolog B
	1.55547	0.398592	Arabidopsis thaliana	7.87506	8.11059	8.15534	8.57634	8.45939	8.30103	7.87506	8.11059	8.15534	8.57634	8.45939	8.30103	F4HWB0	F4HWB0_ARATH	AT1G14710	At1g14710	Hydroxyproline-rich glycoprotein family protein
	1.16214	0.397329	Arabidopsis thaliana	7.13672	6.62898	6.79523	7.16732	7.36549	7.22011	7.13672	NaN	NaN	7.16732	7.36549	7.22011	O81126	RSZ22_ARATH	RSZ22	At4g31580	Serine/arginine-rich splicing factor RSZ22
	0.784227	0.396877	Arabidopsis thaliana	7.42975	6.67967	6.8062	7.39794	7.39445	7.31387	7.42975	NaN	NaN	7.39794	7.39445	7.31387	Q3ECB8	PP128_ARATH	PCMP-E21	At1g77170	Pentatricopeptide repeat-containing protein At1g77170, mitochondrial
	1.79651	0.395579	Arabidopsis thaliana	7.26245	7.29003	7.27646	7.86451	7.54158	7.60959	7.26245	7.29003	7.27646	7.86451	7.54158	7.60959	O23463	CMTA5_ARATH	CAMTA5	At4g16150	Calmodulin-binding transcription activator 5
	1.70814	0.394544	Arabidopsis thaliana	7.67117	7.64738	7.96755	8.18752	8.15836	8.12385	7.67117	7.64738	7.96755	8.18752	8.15836	8.12385	O22940	O22940_ARATH	At2g41800	At2g41800	At2g41800/T11A7.10
	4.85562	0.392853	Arabidopsis thaliana	6.74584	6.7355	6.72648	7.13988	7.10037	7.14613	NaN	NaN	NaN	7.13988	7.10037	7.14613	F4I4P3	MED23_ARATH	MED23	At1g23230	Mediator of RNA polymerase II transcription subunit 23
	3.58672	0.392164	Arabidopsis thaliana	6.76684	6.69005	6.78497	7.13672	7.11727	7.16435	NaN	NaN	NaN	7.13672	7.11727	7.16435	Q9SD86	Q9SD86_ARATH	F13G24.180	At5g07980	Dentin sialophosphoprotein-like protein
	2.71947	0.39144	Arabidopsis thaliana	7.95809	8.13354	7.9952	8.40993	8.41664	8.43457	7.95809	8.13354	7.9952	8.40993	8.41664	8.43457	Q42404	RU17_ARATH	RNU1	At3g50670	U1 small nuclear ribonucleoprotein 70 kDa
	5.18276	0.390499	Arabidopsis thaliana	8.83251	8.83506	8.8488	9.24551	9.20683	9.23553	8.83251	8.83506	8.8488	9.24551	9.20683	9.23553	Q9FXA2	PABP8_ARATH	PAB8	At1g49760	Polyadenylate-binding protein 8
	2.47961	0.388943	Arabidopsis thaliana	7.01284	7.08279	7.11059	7.53656	7.4843	7.35218	7.01284	7.08279	7.11059	7.53656	7.4843	7.35218	Q8VZS0	PNC2_ARATH	PNC2	At5g27520	Peroxisomal adenine nucleotide carrier 2
	6.00544	0.388886	Arabidopsis thaliana	8.62325	8.62428	8.62221	8.99826	9.01284	9.02531	8.62325	8.62428	8.62221	8.99826	9.01284	9.02531	Q9LKA5	MORF8_ARATH	MORF8	At3g15000	Multiple organellar RNA editing factor 8, chloroplastic/mitochondrial
	3.20451	0.387003	Arabidopsis thaliana	7.26245	7.26951	7.35603	7.72509	7.63548	7.68842	7.26245	7.26951	7.35603	7.72509	7.63548	7.68842	Q9FUY2	LEUNG_ARATH	LUG	At4g32551	Transcriptional corepressor LEUNIG
	0.806974	0.384345	Arabidopsis thaliana	7.60853	7.60423	6.95127	7.72016	7.7767	7.8202	7.60853	7.60423	6.95127	7.72016	7.7767	7.8202	Q8VWF5	AML5_ARATH	ML5	At1g29400	Protein MEI2-like 5
	2.3205	0.384119	Arabidopsis thaliana	6.61965	6.68732	6.8067	7.1271	7.13033	7.0086	NaN	NaN	NaN	7.1271	7.13033	7.0086	B3DNN5	CDC16_ARATH	APC6	At1g78770	Anaphase-promoting complex subunit 6
	0.729368	0.382006	Arabidopsis thaliana	6.68944	6.53745	7.32015	7.22272	7.21748	7.25285	NaN	NaN	7.32015	7.22272	7.21748	7.25285	Q9XI07	SWI3C_ARATH	SWI3C	At1g21700	SWI/SNF complex subunit SWI3C
	0.804202	0.381735	Arabidopsis thaliana	6.54634	7.14059	6.65287	7.40312	7.02119	7.0607	NaN	NaN	NaN	7.40312	7.02119	7.0607	P19366	ATPB_ARATH	atpB	AtCg00480	ATP synthase subunit beta, chloroplastic
	3.69253	0.380705	Arabidopsis thaliana	8.53148	8.52375	8.61172	8.92993	8.95279	8.92634	8.53148	8.52375	8.61172	8.92993	8.95279	8.92634	O22229	TRXB3_ARATH	NTRC	At2g41680	NADPH-dependent thioredoxin reductase 3
	0.733415	0.380586	Arabidopsis thaliana	6.55894	6.60591	7.29226	7.16137	7.22531	7.21219	NaN	NaN	7.29226	7.16137	7.22531	7.21219	Q8H0V1	CK5P1_ARATH	At4g36390	At4g36390	CDK5RAP1-like protein
	0.991821	0.380252	Arabidopsis thaliana	6.72384	7.28103	7.24055	7.43775	7.47567	7.47276	NaN	7.28103	7.24055	7.43775	7.47567	7.47276	Q9SGW3	PSD8A_ARATH	RPN12A	At1g64520	26S proteasome non-ATPase regulatory subunit 8 homolog A
	0.946135	0.378806	Arabidopsis thaliana	7.3032	6.72359	6.77508	7.36361	7.26717	7.3075	7.3032	NaN	NaN	7.36361	7.26717	7.3075	Q940Y5	PIN7_ARATH	PIN7	At1g23080	Auxin efflux carrier component 7
	1.0415	0.377841	Arabidopsis thaliana	6.55137	7.0607	7.01703	7.35218	7.19033	7.22011	NaN	7.0607	7.01703	7.35218	7.19033	7.22011	A0A1P8BG25	A0A1P8BG25_ARATH	At5g20950	At5g20950	Glycosyl hydrolase family protein
	1.00428	0.377805	Arabidopsis thaliana	6.91237	7.01621	6.57654	7.05308	7.14613	7.43933	NaN	NaN	NaN	7.05308	7.14613	7.43933	Q9SIG8	BZP30_ARATH	BZIP30	At2g21230	bZIP transcription factor 30
	0.686671	0.375642	Arabidopsis thaliana	7.55509	7.44091	6.75849	7.60746	7.63949	7.63448	7.55509	7.44091	NaN	7.60746	7.63949	7.63448	Q9SVM8	RBG2_ARATH	RBG2	At4g13850	Glycine-rich RNA-binding protein 2, mitochondrial
	0.725699	0.373751	Arabidopsis thaliana	7.3032	6.5263	6.70246	7.23553	7.18469	7.233	7.3032	NaN	NaN	7.23553	7.18469	7.233	Q8LPJ4	AB2E_ARATH	ABCE2	At4g19210	ABC transporter E family member 2
	0.36724	0.373692	Arabidopsis thaliana	7.4133	7.45332	6.19662	7.5832	7.22272	7.3784	7.4133	7.45332	NaN	7.5832	7.22272	7.3784	Q9CAV0	RS3A1_ARATH	RPS3AA	At3g04840	40S ribosomal protein S3a-1
	2.29404	0.373369	Arabidopsis thaliana	6.56642	6.74148	6.66963	7.0086	7.11727	6.97177	NaN	NaN	NaN	7.0086	7.11727	6.97177	Q84KJ5	CRYD_ARATH	CRYD	At5g24850	Cryptochrome DASH, chloroplastic/mitochondrial
	3.94407	0.372227	Arabidopsis thaliana	8.4133	8.3483	8.36922	8.74036	8.7796	8.72754	8.4133	8.3483	8.36922	8.74036	8.7796	8.72754	Q0WW84	RB47B_ARATH	RBP47B	At3g19130	Polyadenylate-binding protein RBP47B
	1.29315	0.370454	Arabidopsis thaliana	7.13988	6.72784	7.08279	7.30535	7.32838	7.42813	7.13988	NaN	7.08279	7.30535	7.32838	7.42813	F4JV21	F4JV21_ARATH	At4g26650	At4g26650	RNA-binding (RRM/RBD/RNP motifs) family protein
	2.16186	0.366931	Arabidopsis thaliana	7.82543	7.63246	7.75282	8.10721	8.02531	8.17898	7.82543	7.63246	7.75282	8.10721	8.02531	8.17898	Q9M356	Q9M356_ARATH	F15G16.210	At3g61820	Eukaryotic aspartyl protease family protein
	1.10607	0.365918	Arabidopsis thaliana	6.58202	6.60779	6.81868	7.16435	7.17898	6.76291	NaN	NaN	NaN	7.16435	7.17898	6.76291	Q9LFA4	IQM3_ARATH	IQM3	At3g52870	IQ domain-containing protein IQM3
	1.39677	0.361124	Arabidopsis thaliana	7.00432	6.68818	7.04532	7.24055	7.22272	7.35793	7.00432	6.68818	7.04532	7.24055	7.22272	7.35793	P0DI02	FBK10_ARATH	At1g24800	At1g24800	F-box/kelch-repeat protein At1g24800
	1.08363	0.360713	Arabidopsis thaliana	6.84829	6.71464	6.34133	7.02119	6.91989	7.04532	NaN	NaN	NaN	7.02119	6.91989	7.04532	Q9FMB4	AUG5_ARATH	At5g38880	At5g38880	AUGMIN subunit 5
	2.12192	0.359991	Arabidopsis thaliana	7.65418	7.57287	7.8109	8.02119	8.07555	8.02119	7.65418	7.57287	7.8109	8.02119	8.07555	8.02119	Q8RWH3	YAK1_ARATH	YAK1	At5g35980	Dual specificity protein kinase YAK1 homolog
	0.618154	0.358711	Arabidopsis thaliana	7.39794	6.64312	6.76196	7.4014	7.06446	7.4133	7.39794	NaN	NaN	7.4014	7.06446	7.4133	Q944A6	SNF4_ARATH	SNF4	At1g09020	Sucrose nonfermenting 4-like protein
	2.35762	0.358192	Arabidopsis thaliana	7.31175	7.32838	7.19033	7.62118	7.71684	7.56703	7.31175	7.32838	7.19033	7.62118	7.71684	7.56703	Q9MAT0	PSD1B_ARATH	RPN2B	At1g04810	26S proteasome non-ATPase regulatory subunit 1 homolog B
	0.68897	0.355589	Arabidopsis thaliana	6.32304	6.87534	7.11394	7.09342	7.13033	7.15534	NaN	NaN	7.11394	7.09342	7.13033	7.15534	Q9S7Z8	PIN3_ARATH	PIN3	At1g70940	Auxin efflux carrier component 3
	3.59071	0.355215	Arabidopsis thaliana	8.50106	8.57519	8.59106	8.90741	8.92737	8.89818	8.50106	8.57519	8.59106	8.90741	8.92737	8.89818	Q9LNJ3	APF2_ARATH	APF2	At1g01300	Aspartyl protease family protein 2
	4.0758	0.354362	Arabidopsis thaliana	8.30535	8.3784	8.33244	8.68574	8.69197	8.70157	8.30535	8.3784	8.33244	8.68574	8.69197	8.70157	A8MR97	A8MR97_ARATH	EIF4G	At3g60240	Eukaryotic translation initiation factor 4G
	1.49359	0.354216	Arabidopsis thaliana	7.36922	7.72591	7.57171	7.95328	7.94052	7.83569	7.36922	7.72591	7.57171	7.95328	7.94052	7.83569	Q94BR4	PR19A_ARATH	PRP19A	At1g04510	Pre-mRNA-processing factor 19 homolog 1
	2.68636	0.353304	Arabidopsis thaliana	7.88138	8.02938	8.01703	8.30535	8.32634	8.35603	7.88138	8.02938	8.01703	8.30535	8.32634	8.35603	Q39211	NRPB3_ARATH	NRPB3	At2g15430	DNA-directed RNA polymerases II, IV and V subunit 3
	1.22475	0.352844	Arabidopsis thaliana	6.54161	6.67457	6.99155	7.12057	7.10037	7.04532	NaN	NaN	NaN	7.12057	7.10037	7.04532	A0A1P8BF26	A0A1P8BF26_ARATH	MTE17.27	At5g55550	RNA-binding (RRM/RBD/RNP motifs) family protein
	1.30252	0.346593	Arabidopsis thaliana	6.80161	6.95952	7.22789	7.34439	7.35603	7.32838	NaN	NaN	7.22789	7.34439	7.35603	7.32838	O04202	EIF3F_ARATH	TIF3F1	At2g39990	Eukaryotic translation initiation factor 3 subunit F
	2.52857	0.345748	Arabidopsis thaliana	6.69848	6.70479	6.86008	7.11727	7.09342	7.08991	NaN	NaN	6.86008	7.11727	7.09342	7.08991	Q9ZPS7	TMN3_ARATH	TMN3	At2g01970	Transmembrane 9 superfamily member 3
	2.88799	0.344896	Arabidopsis thaliana	7.24304	7.38382	7.27646	7.63448	7.65225	7.65128	7.24304	7.38382	7.27646	7.63448	7.65225	7.65128	Q9ZU66	Q9ZU66_ARATH	emb2444	At2g18510	Putative spliceosome-associated protein
	3.43469	0.344512	Arabidopsis thaliana	8.44091	8.51587	8.54158	8.85552	8.83315	8.84323	8.44091	8.51587	8.54158	8.85552	8.83315	8.84323	F4K7E0	F4K7E0_ARATH	MRH10.6	At5g43960	Nuclear transport factor 2 (NTF2) family protein with RNA binding (RRM-RBD-RNP motifs) domain-containing protein
	3.64298	0.342877	Arabidopsis thaliana	8.14613	8.16732	8.12385	8.50651	8.44091	8.51851	8.14613	8.16732	8.12385	8.50651	8.44091	8.51851	Q940X9	LRP1A_ARATH	LARP1A	At5g21160	La-related protein 1A
	0.458103	0.34281	Arabidopsis thaliana	6.50758	6.42314	6.67135	7.40824	6.90285	6.31942	6.50758	NaN	NaN	7.40824	6.90285	NaN	Q9ZP06	MDHM1_ARATH	At1g53240	At1g53240	Malate dehydrogenase 1, mitochondrial
	5.18868	0.340182	Arabidopsis thaliana	9.64147	9.62634	9.62118	9.97267	9.98408	9.95279	9.64147	9.62634	9.62118	9.97267	9.98408	9.95279	Q9LKR3	BIP1_ARATH	BIP1	At5g28540	Heat shock 70 kDa protein BIP1
	1.04466	0.339955	Arabidopsis thaliana	6.82079	6.46737	6.90555	6.99177	7.21748	7.00432	NaN	NaN	NaN	6.99177	7.21748	7.00432	Q93ZX7	GAUT4_ARATH	GAUT4	At5g47780	Probable galacturonosyltransferase 4
	2.31149	0.338869	Arabidopsis thaliana	7.87852	7.94448	7.74429	8.17609	8.19033	8.21748	7.87852	7.94448	7.74429	8.17609	8.19033	8.21748	P54888	P5CS2_ARATH	P5CSB	At3g55610	Delta-1-pyrroline-5-carboxylate synthase B
	1.40437	0.338274	Arabidopsis thaliana	6.46545	6.77694	6.8169	7.0086	7.0086	7.0569	NaN	NaN	6.8169	7.0086	7.0086	7.0569	O80860	FTSH2_ARATH	FTSH2	At2g30950	ATP-dependent zinc metalloprotease FTSH 2, chloroplastic
	2.69537	0.336246	Arabidopsis thaliana	6.85722	6.82295	6.81128	7.19312	7.22789	7.07918	NaN	NaN	NaN	7.19312	7.22789	7.07918	Q3E7I5	FRS12_ARATH	FRS12	At5g18960	Protein FAR1-RELATED SEQUENCE 12
	1.50367	0.335586	Arabidopsis thaliana	6.70224	6.87222	6.61089	6.94208	7.18184	7.06819	6.70224	NaN	NaN	NaN	7.18184	7.06819	Q8RXI0	Q8RXI0_ARATH	AT5G16930	At5g16930	AAA-type ATPase family protein
	0.566023	0.33438	Arabidopsis thaliana	6.57187	6.90754	7.42325	7.18752	7.47276	7.24551	NaN	NaN	7.42325	7.18752	7.47276	7.24551	P92958	KIN11_ARATH	KIN11	At3g29160	SNF1-related protein kinase catalytic subunit alpha KIN11
	2.38861	0.330334	Arabidopsis thaliana	6.80029	6.87143	6.6847	7.11727	7.09342	7.13672	NaN	NaN	NaN	7.11727	7.09342	7.13672	Q8GYM6	CCT14_ARATH	CYCT1-4	At4g19600	Cyclin-T1-4
	1.80246	0.329417	Arabidopsis thaliana	6.64768	6.82414	6.78817	6.97436	7.08636	7.18752	NaN	NaN	NaN	6.97436	7.08636	7.18752	Q9FF75	SUN1_ARATH	SUN1	At5g04990	SUN domain-containing protein 1
	0.510387	0.327587	Arabidopsis thaliana	7.39445	7.35984	6.64906	7.59329	7.17898	7.61384	7.39445	7.35984	NaN	7.59329	7.17898	7.61384	Q9LXG1	RS91_ARATH	RPS9B	At5g15200	40S ribosomal protein S9-1
	2.24148	0.32682	Arabidopsis thaliana	7.42488	7.50651	7.33846	7.79727	7.77452	7.67852	7.42488	7.50651	7.33846	7.79727	7.77452	7.67852	Q9LVT8	RGGC_ARATH	RGGC	At5g47210	RGG repeats nuclear RNA binding protein C
	0.909933	0.322134	Arabidopsis thaliana	6.2776	6.52002	6.66151	6.62386	6.76425	7.03743	NaN	NaN	NaN	6.62386	6.76425	7.03743	P56785	TI214_ARATH	TIC214	AtCg01000/AtCg01130	Protein TIC 214
	0.644331	0.321851	Arabidopsis thaliana	7.49554	7.92993	7.93651	8.19866	7.7767	8.35218	7.49554	7.92993	7.93651	8.19866	7.7767	8.35218	Q9C5U3	PRS8A_ARATH	RPT6A	At5g19990	26S proteasome regulatory subunit 8 homolog A
	0.592705	0.317766	Arabidopsis thaliana	6.64055	7.29003	7.22531	7.41664	7.13988	7.55267	NaN	7.29003	7.22531	7.41664	7.13988	7.55267	O23702	CTBP_ARATH	AN	At1g01510	C-terminal binding protein AN
	1.00654	0.316634	Arabidopsis thaliana	6.6937	6.62257	7.09342	7.1271	7.08636	7.14613	NaN	NaN	7.09342	7.1271	7.08636	7.14613	O23676	MGN_ARATH	MAGO	At1g02140	Protein mago nashi homolog
	3.43656	0.315836	Arabidopsis thaliana	8.17898	8.27184	8.21219	8.52114	8.54407	8.54531	8.17898	8.27184	8.21219	8.52114	8.54407	8.54531	Q9ZUM0	C3H17_ARATH	At2g02160	At2g02160	Zinc finger CCCH domain-containing protein 17
	0.535381	0.314783	Arabidopsis thaliana	7.06508	7.08991	6.30345	7.12057	7.18184	7.10037	NaN	7.08991	NaN	7.12057	7.18184	7.10037	Q940H3	TBL36_ARATH	TBL36	At3g54260	Protein trichome birefringence-like 36
	1.62815	0.313592	Arabidopsis thaliana	8.09691	8.39794	8.21219	8.53656	8.54777	8.56348	8.09691	8.39794	8.21219	8.53656	8.54777	8.56348	O81845	PUMP1_ARATH	PUMP1	At3g54110	Mitochondrial uncoupling protein 1
	1.21537	0.313278	Arabidopsis thaliana	7.68034	7.63849	7.29885	7.83569	7.85612	7.8657	7.68034	7.63849	7.29885	7.83569	7.85612	7.8657	O22969	Y2416_ARATH	At2g34160	At2g34160	Uncharacterized protein At2g34160
	0.530579	0.312742	Arabidopsis thaliana	6.86749	6.92702	6.21931	7.09342	7.1271	6.73152	6.86749	NaN	NaN	7.09342	7.1271	6.73152	P48578	PP2A4_ARATH	PP2A4	At3g58500	Serine/threonine-protein phosphatase PP2A-4 catalytic subunit
	1.84819	0.311372	Arabidopsis thaliana	7.68395	7.45637	7.5172	7.88536	7.90417	7.80209	7.68395	7.45637	7.5172	7.88536	7.90417	7.80209	P41916	RAN1_ARATH	RAN1	At5g20010	GTP-binding nuclear protein Ran-1
	1.80736	0.309701	Arabidopsis thaliana	7.62014	7.59988	7.38202	7.85065	7.85248	7.82801	7.62014	7.59988	7.38202	7.85065	7.85248	7.82801	Q9S791	Q9S791_ARATH	F15H11.2	At1g70770	AT1G70770 protein
	0.975551	0.309417	Arabidopsis thaliana	6.56848	6.97643	6.53782	7.01703	6.9184	7.07555	NaN	6.97643	NaN	7.01703	6.9184	7.07555	Q56XG6	RH15_ARATH	RH15	At5g11170	DEAD-box ATP-dependent RNA helicase 15
	2.97936	0.308924	Arabidopsis thaliana	7.80209	7.74663	7.86923	8.13033	8.11059	8.1038	7.80209	7.74663	7.86923	8.13033	8.11059	8.1038	A0A1I9LP98	A0A1I9LP98_ARATH	At3g51620	At3g51620	PAP/OAS1 substrate-binding domain superfamily
	0.727905	0.308774	Arabidopsis thaliana	7.20683	6.73085	6.55999	7.11727	7.13354	7.17319	7.20683	NaN	NaN	7.11727	7.13354	7.17319	Q8W4P1	CDKC2_ARATH	CDKC-2	At5g64960	Cyclin-dependent kinase C-2
	0.941614	0.306307	Arabidopsis thaliana	6.97432	6.92539	6.66036	7.3927	7.02938	7.0569	6.97432	6.92539	NaN	7.3927	7.02938	7.0569	O64642	URT1_ARATH	URT1	At2g45620	UTP:RNA uridylyltransferase 1
	1.94597	0.30468	Arabidopsis thaliana	6.66703	6.76884	6.64465	7.06446	7.04532	6.88477	NaN	NaN	NaN	7.06446	7.04532	6.88477	O48946	CESA1_ARATH	CESA1	At4g32410	Cellulose synthase A catalytic subunit 1 [UDP-forming]
	1.53586	0.302192	Arabidopsis thaliana	6.80421	6.83961	6.61172	7.16732	6.99048	7.00432	NaN	NaN	NaN	7.16732	6.99048	7.00432	Q9LVP1	TOP3A_ARATH	TOP3A	At5g63920	DNA topoisomerase 3-alpha
	3.26442	0.301739	Arabidopsis thaliana	8.76938	8.74508	8.6902	9.07188	9.02938	9.0086	8.76938	8.74508	8.6902	9.07188	9.02938	9.0086	Q9M9M4	CSLD3_ARATH	CSLD3	At3g03050	Cellulose synthase-like protein D3
	1.70175	0.294645	Arabidopsis thaliana	7.60853	7.87099	7.68305	8.02119	8.02531	8	7.60853	7.87099	7.68305	8.02119	8.02531	8	O49543	MNIF1_ARATH	NIFS1	At5g65720	Cysteine desulfurase, mitochondrial
	2.9355	0.292832	Arabidopsis thaliana	8.6902	8.63949	8.57864	8.93651	8.94939	8.90091	8.6902	8.63949	8.57864	8.93651	8.94939	8.90091	Q0WPK4	PAT1H_ARATH	PAT1	At1g79090	Protein PAT1 homolog
	0.653761	0.292312	Arabidopsis thaliana	6.31095	6.84212	6.96856	7.02531	7.0086	6.96466	NaN	NaN	6.96856	7.02531	7.0086	6.96466	P56777	PSBB_ARATH	psbB	AtCg00680	Photosystem II CP47 reaction center protein
	1.79907	0.292301	Arabidopsis thaliana	7.15836	7.24551	7.26245	7.45788	7.44091	7.64444	7.15836	7.24551	7.26245	7.45788	7.44091	7.64444	Q0WNX3	Q0WNX3_ARATH	AT5G15270	At5g15270	RNA-binding KH domain-containing protein
	2.16331	0.291929	Arabidopsis thaliana	7.30963	7.27184	7.3032	7.63448	7.65031	7.47567	7.30963	7.27184	7.3032	7.63448	7.65031	7.47567	F4J7T2	EAF1B_ARATH	EAF1B	At3g24870	Chromatin modification-related protein EAF1 B
	1.27261	0.291259	Arabidopsis thaliana	6.68673	6.88998	7.0145	7.17898	7.22531	7.0607	NaN	NaN	NaN	7.17898	7.22531	7.0607	Q8LBH2	CAP8_ARATH	At2g01600	At2g01600	Putative clathrin assembly protein At2g01600
	2.24284	0.290714	Arabidopsis thaliana	7.04139	7.20683	7.1038	7.44248	7.41996	7.36173	7.04139	7.20683	7.1038	7.44248	7.41996	7.36173	Q9LM33	MPK8_ARATH	MPK8	At1g18150	Mitogen-activated protein kinase 8
	0.680627	0.29053	Arabidopsis thaliana	6.69822	6.43178	7.0954	7.0086	7.01284	7.07555	NaN	NaN	NaN	7.0086	7.01284	7.07555	O22715	AP1M2_ARATH	AP1M2	At1g60780	AP-1 complex subunit mu-2
	1.52301	0.288958	Arabidopsis thaliana	7.49554	7.6464	7.48996	7.76641	7.97497	7.7574	7.49554	7.6464	7.48996	7.76641	7.97497	7.7574	Q9LFL0	CSLD2_ARATH	CSLD2	At5g16910	Cellulose synthase-like protein D2
	2.47555	0.288696	Arabidopsis thaliana	8.35603	8.22272	8.21748	8.55991	8.56585	8.53656	8.35603	8.22272	8.21748	8.55991	8.56585	8.53656	Q39099	XTH4_ARATH	XTH4	At2g06850	Xyloglucan endotransglucosylase/hydrolase protein 4
	2.35073	0.288472	Arabidopsis thaliana	7.24304	7.27184	7.25768	7.56348	7.62118	7.45332	7.24304	7.27184	7.25768	7.56348	7.62118	7.45332	Q9FNZ1	C3H63_ARATH	ZFWD2	At5g51980	Zinc finger CCCH domain-containing protein 63
	0.437642	0.288386	Arabidopsis thaliana	8.19312	8.19312	7.34635	8.20683	8.21484	8.17609	8.19312	8.19312	7.34635	8.20683	8.21484	8.17609	Q8VZ74	ERA_ARATH	At5g66470	At5g66470	GTPase ERA-like, chloroplastic
	0.84474	0.287528	Arabidopsis thaliana	6.84606	7.13994	6.59866	7.12057	7.13354	7.19312	NaN	NaN	NaN	7.12057	7.13354	7.19312	Q8RWV3	CCL11_ARATH	CYCL1-1	At2g26430	Cyclin-L1-1
	0.545243	0.285297	Arabidopsis thaliana	7.39794	7.64933	6.86627	7.56585	7.617	7.58659	7.39794	7.64933	NaN	7.56585	7.617	7.58659	Q7DLG4	Q7DLG4_ARATH	emb1027	At4g26300	arginine--tRNA ligase
	3.82169	0.284204	Arabidopsis thaliana	8.96426	8.96755	9.0086	9.23805	9.26717	9.2878	8.96426	8.96755	9.0086	9.23805	9.26717	9.2878	Q93VA8	Q93VA8_ARATH	AT1G76010	At1g76010	Alba DNA/RNA-binding protein
	1.82941	0.28332	Arabidopsis thaliana	7.3784	7.35984	7.4216	7.67394	7.55267	7.78319	7.3784	7.35984	7.4216	7.67394	7.55267	7.78319	P83483	ATPBM_ARATH	At5g08670	At5g08670	ATP synthase subunit beta-1, mitochondrial
	1.63026	0.283024	Arabidopsis thaliana	8.24304	8.43136	8.48714	8.61278	8.70586	8.69197	8.24304	8.43136	8.48714	8.61278	8.70586	8.69197	F4HSW8	F4HSW8_ARATH	At1g27430	At1g27430	GYF domain-containing protein
	1.54083	0.281164	Arabidopsis thaliana	7.64147	7.40483	7.66839	7.84386	7.86923	7.8451	7.64147	7.40483	7.66839	7.84386	7.86923	7.8451	Q8VZC0	UXS1_ARATH	UXS1	At3g53520	UDP-glucuronic acid decarboxylase 1
	2.89428	0.280856	Arabidopsis thaliana	8.16732	8.28103	8.24551	8.52634	8.51455	8.49554	8.16732	8.28103	8.24551	8.52634	8.51455	8.49554	Q9LKA4	UBA2C_ARATH	UBA2C	At3g15010	UBP1-associated protein 2C
	3.40633	0.279507	Arabidopsis thaliana	8.55267	8.63548	8.59218	8.85552	8.88366	8.87967	8.55267	8.63548	8.59218	8.85552	8.88366	8.87967	Q39043	BIP2_ARATH	BIP2	At5g42020	Heat shock 70 kDa protein BIP2
	1.42166	0.279505	Arabidopsis thaliana	6.62886	6.7875	6.53471	7.02531	6.92653	6.83775	NaN	NaN	NaN	7.02531	6.92653	6.83775	Q8LPQ9	FPA_ARATH	FPA	At2g43410	Flowering time control protein FPA
	0.533999	0.277509	Arabidopsis thaliana	6.65239	7.3784	7.2878	7.40993	7.39093	7.35025	NaN	7.3784	7.2878	7.40993	7.39093	7.35025	Q9SRZ6	ICDHC_ARATH	CICDH	At1g65930	Cytosolic isocitrate dehydrogenase [NADP]
	0.688635	0.277202	Arabidopsis thaliana	7.29667	7.25768	6.73284	7.4183	7.3483	7.35218	7.29667	7.25768	NaN	7.4183	7.3483	7.35218	Q96328	SAC8_ARATH	SAC8	At3g51830	Phosphoinositide phosphatase SAC8
	1.44227	0.277052	Arabidopsis thaliana	7.35411	7.64048	7.58546	7.77452	7.83187	7.80482	7.35411	7.64048	7.58546	7.77452	7.83187	7.80482	F4IWV2	F4IWV2_ARATH	At3g55410	At3g55410	oxoglutarate dehydrogenase (succinyl-transferring)
	2.99389	0.276959	Arabidopsis thaliana	8.3483	8.44091	8.44871	8.68664	8.6902	8.69197	8.3483	8.44091	8.44871	8.68664	8.6902	8.69197	Q0WLY0	Q0WLY0_ARATH	At1g33680	At1g33680	KH domain-containing protein
	0.566162	0.27657	Arabidopsis thaliana	7.20952	7.4133	6.82818	7.54531	7.57403	7.16137	7.20952	7.4133	NaN	7.54531	7.57403	7.16137	F4IPJ1	F4IPJ1_ARATH	At2g17930	At2g17930	Phosphatidylinositol 3-and 4-kinase family protein with FAT domain-containing protein
	0.470923	0.271663	Arabidopsis thaliana	6.68674	7.4609	7.40654	7.43616	7.4843	7.44871	NaN	7.4609	7.40654	7.43616	7.4843	7.44871	Q8LEZ4	NFD5_ARATH	NFD5	At1g19520	Protein NUCLEAR FUSION DEFECTIVE 5, mitochondrial
	1.57167	0.270861	Arabidopsis thaliana	6.51644	6.7485	6.73099	6.92394	6.89733	6.98724	NaN	NaN	NaN	6.92394	6.89733	6.98724	F4K5B9	F4K5B9_ARATH	MOJ9.20	At5g07030	Eukaryotic aspartyl protease family protein
	3.42477	0.269284	Arabidopsis thaliana	7.3483	7.30535	7.32634	7.56703	7.63649	7.58433	7.3483	7.30535	7.32634	7.56703	7.63649	7.58433	Q9SEI4	PRS6B_ARATH	RPT3	At5g58290	26S proteasome regulatory subunit 6B homolog
	1.55762	0.268273	Arabidopsis thaliana	6.98935	6.94238	6.73668	7.19033	7.13988	7.14301	NaN	NaN	NaN	7.19033	7.13988	7.14301	O82486	MTA70_ARATH	MTA	At4g10760	N6-adenosine-methyltransferase MT-A70-like
	2.8425	0.266835	Arabidopsis thaliana	7.72673	7.62118	7.66558	7.96708	7.91698	7.92993	7.72673	7.62118	7.66558	7.96708	7.91698	7.92993	Q9M0V3	DDB1A_ARATH	DDB1A	At4g05420	DNA damage-binding protein 1a
	1.01865	0.265937	Arabidopsis thaliana	6.56843	6.5774	6.83779	7.0607	6.76944	6.9513	NaN	NaN	NaN	7.0607	6.76944	6.9513	F4J6F6	IREH1_ARATH	IREH1	At3g17850	Probable serine/threonine protein kinase IREH1
	0.54643	0.263366	Arabidopsis thaliana	7.89265	7.24304	7.31597	7.67117	7.71265	7.85794	7.89265	7.24304	7.31597	7.67117	7.71265	7.85794	P59224	RS132_ARATH	RPS13B	At4g00100	40S ribosomal protein S13-2
	0.417679	0.263083	Arabidopsis thaliana	7.24304	6.50642	7.36173	7.33646	7.29447	7.26951	7.24304	NaN	7.36173	7.33646	7.29447	7.26951	Q501F9	P2C67_ARATH	PP2C67	At5g02760	Probable protein phosphatase 2C 67
	2.16946	0.259486	Arabidopsis thaliana	8.33846	8.34635	8.24304	8.56467	8.50515	8.63649	8.33846	8.34635	8.24304	8.56467	8.50515	8.63649	P40941	ADT2_ARATH	AAC2	At5g13490	ADP,ATP carrier protein 2, mitochondrial
	3.68547	0.258142	Arabidopsis thaliana	7.55267	7.50786	7.55145	7.8109	7.76864	7.80686	7.55267	7.50786	7.55145	7.8109	7.76864	7.80686	Q8W4R3	RH30_ARATH	RH30	At5g63120	DEAD-box ATP-dependent RNA helicase 30
	2.57286	0.25763	Arabidopsis thaliana	7.39967	7.3483	7.26951	7.60314	7.57978	7.60746	7.39967	7.3483	7.26951	7.60314	7.57978	7.60746	Q8L7N0	TCPZB_ARATH	CCT6B	At5g16070	T-complex protein 1 subunit zeta 2
	0.246535	0.256317	Arabidopsis thaliana	7.19033	6.44212	7.80889	7.17609	7.52634	7.50786	7.19033	NaN	7.80889	7.17609	7.52634	7.50786	Q38997	KIN10_ARATH	KIN10	At3g01090	SNF1-related protein kinase catalytic subunit alpha KIN10
	0.50247	0.254306	Arabidopsis thaliana	6.5795	6.89003	7.33846	7.1959	7.15229	7.22272	NaN	NaN	7.33846	7.1959	7.15229	7.22272	Q9SIM4	RL141_ARATH	RPL14A	At2g20450	60S ribosomal protein L14-1
	0.417986	0.253209	Arabidopsis thaliana	7.22011	6.44136	7.20952	7.20683	7.22789	7.1959	7.22011	NaN	7.20952	7.20683	7.22789	7.1959	P21240	CPNB1_ARATH	CPN60B1	At1g55490	Chaperonin 60 subunit beta 1, chloroplastic
	1.47474	0.250929	Arabidopsis thaliana	7.52244	7.43136	7.69636	7.77887	7.82543	7.79865	7.52244	7.43136	7.69636	7.77887	7.82543	7.79865	Q8W4I9	AML1_ARATH	ML1	At5g61960	Protein MEI2-like 1
	0.4793	0.248734	Arabidopsis thaliana	7.3962	6.66342	6.79789	7.1959	7.19033	7.21748	7.3962	NaN	NaN	7.1959	7.19033	7.21748	F4JB05	F4JB05_ARATH	MGH6.2	At3g12915	Ribosomal protein S5/Elongation factor G/III/V family protein
	0.448718	0.247411	Arabidopsis thaliana	6.60028	7.41664	7.03787	7.25527	7.22789	7.31387	NaN	7.41664	NaN	7.25527	7.22789	7.31387	Q39222	RAA1B_ARATH	RABA1B	At1g16920	Ras-related protein RABA1b
	1.64941	0.246439	Arabidopsis thaliana	6.75166	6.84868	6.678	6.92776	7	7.08991	NaN	NaN	NaN	6.92776	7	7.08991	Q84K16	AP1G1_ARATH	GAMMA-ADR	At1g23900	AP-1 complex subunit gamma-1
	3.13661	0.245208	Arabidopsis thaliana	7.38202	7.34242	7.39967	7.58206	7.65031	7.62737	7.38202	7.34242	7.39967	7.58206	7.65031	7.62737	O22446	HDA19_ARATH	HDA19	At4g38130	Histone deacetylase 19
	0.978832	0.245099	Arabidopsis thaliana	7.84011	7.8657	8.17609	8.24797	8.25527	8.11394	7.84011	7.8657	8.17609	8.24797	8.25527	8.11394	A0A1P8BB34	A0A1P8BB34_ARATH	At5g36230	At5g36230	ARM repeat superfamily protein
	3.07179	0.24424	Arabidopsis thaliana	9.19312	9.24304	9.26951	9.45025	9.48572	9.50243	9.19312	9.24304	9.26951	9.45025	9.48572	9.50243	Q8RXF1	SF3A1_ARATH	At1g14650	At1g14650	Probable splicing factor 3A subunit 1
	1.25791	0.239522	Arabidopsis thaliana	6.45423	6.72468	6.65576	6.83765	6.79398	6.92161	NaN	NaN	NaN	6.83765	6.79398	6.92161	Q8RXQ4	Q8RXQ4_ARATH	AT1G71840	At1g71840	Transducin family protein / WD-40 repeat family protein
	1.77109	0.235516	Arabidopsis thaliana	7.99651	7.88024	7.85612	8.06446	8.19312	8.18184	7.99651	7.88024	7.85612	8.06446	8.19312	8.18184	Q9SSB5	PRS7A_ARATH	RPT1A	At1g53750	26S proteasome regulatory subunit 7 homolog A
	2.09762	0.229318	Arabidopsis thaliana	7.34439	7.19312	7.30103	7.49554	7.49693	7.53403	7.34439	7.19312	7.30103	7.49554	7.49693	7.53403	Q0WUK0	Q0WUK0_ARATH	At3g13990	At3g13990	Dentin sialophosphoprotein, putative (DUF1296)
	0.348484	0.226224	Arabidopsis thaliana	7.09342	6.68538	7.61384	7.32015	7.36736	7.38382	7.09342	NaN	7.61384	7.32015	7.36736	7.38382	Q9LJQ7	Q9LJQ7_ARATH	AT3G18230	At3g18230	At3g18230
	0.866433	0.225774	Arabidopsis thaliana	7.84386	7.70157	7.45637	7.91908	7.80821	7.95182	7.84386	7.70157	7.45637	7.91908	7.80821	7.95182	Q8RWB8	UPL6_ARATH	UPL6	At3g17205	E3 ubiquitin-protein ligase UPL6
	1.30257	0.224288	Arabidopsis thaliana	8.24551	8.21484	8.13354	8.27875	8.52114	8.46687	8.24551	8.21484	8.13354	8.27875	8.52114	8.46687	A0A1I9LPZ1	A0A1I9LPZ1_ARATH	At3g50370	At3g50370	Uncharacterized protein
	2.66487	0.224109	Arabidopsis thaliana	7.28556	7.21484	7.29447	7.52763	7.46389	7.47567	7.28556	7.21484	7.29447	7.52763	7.46389	7.47567	P49688	RS23_ARATH	RPS2C	At2g41840	40S ribosomal protein S2-3
	4.58032	0.222733	Arabidopsis thaliana	8.43775	8.46389	8.46835	8.68574	8.67943	8.67302	8.43775	8.46389	8.46835	8.68574	8.67943	8.67302	Q9SIV2	PSD2A_ARATH	RPN1A	At2g20580	26S proteasome non-ATPase regulatory subunit 2 homolog A
	2.8141	0.220417	Arabidopsis thaliana	7.74272	7.82413	7.74194	7.99167	8.00432	7.97405	7.74272	7.82413	7.74194	7.99167	8.00432	7.97405	Q9LNU4	PSD3A_ARATH	RPN3A	At1g20200	26S proteasome non-ATPase regulatory subunit 3 homolog A
	1.84135	0.21843	Arabidopsis thaliana	8.0899	8.19866	8.1271	8.43457	8.29003	8.34635	8.0899	8.19866	8.1271	8.43457	8.29003	8.34635	O80983	FTSH4_ARATH	FTSH4	At2g26140	ATP-dependent zinc metalloprotease FTSH 4, mitochondrial
	1.26532	0.215872	Arabidopsis thaliana	7.12385	7.22011	7.22011	7.46687	7.25768	7.48714	7.12385	7.22011	7.22011	7.46687	7.25768	7.48714	Q0WT48	DNJ21_ARATH	ERDJ2A	At1g79940	DnaJ protein ERDJ2A
	2.44636	0.214397	Arabidopsis thaliana	8.62118	8.5966	8.51983	8.80821	8.81291	8.75967	8.62118	8.5966	8.51983	8.80821	8.81291	8.75967	Q9SSS7	Q9SSS7_ARATH	At1g52730	At1g52730	AT1G52730 protein
	0.424638	0.214334	Arabidopsis thaliana	7.89487	7.26245	7.88196	7.85794	7.99957	7.82478	7.89487	7.26245	7.88196	7.85794	7.99957	7.82478	F4JL11	IMPA2_ARATH	IMPA2	At4g16143	Importin subunit alpha-2
	0.393679	0.210647	Arabidopsis thaliana	6.1945	6.21124	6.85243	6.50266	6.70979	6.67766	NaN	NaN	6.85243	NaN	6.70979	6.67766	F4JWA1	F4JWA1_ARATH	At5g04460	At5g04460	RING/U-box superfamily protein
	2.47955	0.210135	Arabidopsis thaliana	8.13033	8.24055	8.20412	8.38917	8.39794	8.4183	8.13033	8.24055	8.20412	8.38917	8.39794	8.4183	O82169	MORF6_ARATH	MORF6	At2g35240	Multiple organellar RNA editing factor 6, mitochondrial
	4.02673	0.20902	Arabidopsis thaliana	7.2878	7.24797	7.26245	7.47567	7.48572	7.46389	7.2878	7.24797	7.26245	7.47567	7.48572	7.46389	Q93W34	RP45C_ARATH	RBP45C	At4g27000	Polyadenylate-binding protein RBP45C
	0.578048	0.205215	Arabidopsis thaliana	7.24797	6.85737	7.21748	7.12057	7.41996	7.39794	7.24797	NaN	7.21748	7.12057	7.41996	7.39794	Q9M2Y6	CGR2_ARATH	CGR2	At3g49720	Probable pectin methylesterase CGR2
	1.20258	0.201727	Arabidopsis thaliana	7.74429	7.88252	7.62325	7.97681	7.90255	7.97589	7.74429	7.88252	7.62325	7.97681	7.90255	7.97589	Q9SUH6	PP341_ARATH	DYW9	At4g30700	Pentatricopeptide repeat-containing protein At4g30700
	0.2401	0.200637	Arabidopsis thaliana	6.58249	7.3032	6.92558	7.4456	6.63111	7.33646	NaN	7.3032	NaN	7.4456	6.63111	7.33646	Q93VI3	RL171_ARATH	RPL17A	At1g27400	60S ribosomal protein L17-1
	0.334974	0.198881	Arabidopsis thaliana	6.07398	6.71287	6.87143	6.71753	6.7381	6.7993	NaN	NaN	NaN	6.71753	6.7381	6.7993	Q9SVQ9	Q9SVQ9_ARATH	At4g13180	At4g13180	AT4g13180/F17N18_70
	0.985166	0.198834	Arabidopsis thaliana	7.63144	7.9345	7.88818	8.0086	8.0086	8.03342	7.63144	7.9345	7.88818	8.0086	8.0086	8.03342	O03042	RBL_ARATH	rbcL	AtCg00490	Ribulose bisphosphate carboxylase large chain
	2.14872	0.198597	Arabidopsis thaliana	8.04532	7.93952	8.0607	8.22272	8.1959	8.22272	8.04532	7.93952	8.0607	8.22272	8.1959	8.22272	A0A2P2CLF9	A0A2P2CLF9_ARATH	atp1	AtMg01190	ATP synthase subunit alpha
	2.69253	0.195004	Arabidopsis thaliana	7.53782	7.56229	7.47712	7.7007	7.72754	7.734	7.53782	7.56229	7.47712	7.7007	7.72754	7.734	Q9ZVI9	PECT1_ARATH	PECT1	At2g38670	Ethanolamine-phosphate cytidylyltransferase
	0.200289	0.191804	Arabidopsis thaliana	7.84261	7.68485	6.68287	7.62014	7.47276	7.69285	7.84261	7.68485	NaN	7.62014	7.47276	7.69285	P56778	PSBC_ARATH	psbC	AtCg00280	Photosystem II CP43 reaction center protein
	0.227914	0.189982	Arabidopsis thaliana	6.32067	7.32222	7.27184	7.12385	7.17898	7.18184	NaN	7.32222	7.27184	7.12385	7.17898	7.18184	Q9M898	Q9M898_ARATH	At3g02420	At3g02420	AT3g02420/F16B3_5
	0.676343	0.18984	Arabidopsis thaliana	7.45939	7.42975	7.80956	7.78104	7.80414	7.68305	7.45939	7.42975	7.80956	7.78104	7.80414	7.68305	P56791	RK2_ARATH	rpl2-A	AtCg00830/AtCg01310	50S ribosomal protein L2, chloroplastic
	3.16467	0.187995	Arabidopsis thaliana	8.0899	8.13033	8.11059	8.26717	8.3075	8.32015	8.0899	8.13033	8.11059	8.26717	8.3075	8.32015	O48818	EXPA4_ARATH	EXPA4	At2g39700	Expansin-A4
	0.991189	0.186885	Arabidopsis thaliana	7.25527	7.39093	7.55023	7.58771	7.54407	7.62531	7.25527	7.39093	7.55023	7.58771	7.54407	7.62531	Q9LTA6	WAV3_ARATH	WAV3	At5g49665	E3 ubiquitin-protein ligase WAV3
	0.179092	0.184727	Arabidopsis thaliana	6.27088	7.49415	7.36549	7.33445	7.14613	7.20412	NaN	7.49415	7.36549	7.33445	7.14613	7.20412	A0A1P8BGZ1	A0A1P8BGZ1_ARATH	EMB3142	At5g51200	Nuclear pore complex protein (DUF3414)
	3.1229	0.183797	Arabidopsis thaliana	8.26245	8.19866	8.24551	8.42975	8.41162	8.41664	8.26245	8.19866	8.24551	8.42975	8.41162	8.41664	Q94CJ8	C3H55_ARATH	At5g12440	At5g12440	Zinc finger CCCH domain-containing protein 55
	3.91217	0.182208	Arabidopsis thaliana	7.19866	7.20412	7.22272	7.37658	7.40993	7.38561	7.19866	7.20412	7.22272	7.37658	7.40993	7.38561	O80480	IMPA4_ARATH	IMPA4	At1g09270	Importin subunit alpha-4
	0.175899	0.182051	Arabidopsis thaliana	6.261	6.83754	7.31175	7.21748	7.25042	6.48853	NaN	NaN	7.31175	7.21748	7.25042	NaN	Q9LVL5	WNK4_ARATH	WNK4	At5g58350	Probable serine/threonine-protein kinase WNK4
	0.594481	0.177986	Arabidopsis thaliana	7.64147	7.36549	7.33244	7.70415	7.44248	7.72673	7.64147	7.36549	7.33244	7.70415	7.44248	7.72673	Q9LQF2	CINV1_ARATH	CINV1	At1g35580	Alkaline/neutral invertase CINV1
	2.2865	0.174925	Arabidopsis thaliana	8.45332	8.4843	8.38739	8.62839	8.58995	8.63144	8.45332	8.4843	8.38739	8.62839	8.58995	8.63144	Q9FJH6	AB1F_ARATH	ABCF1	At5g60790	ABC transporter F family member 1
	0.753503	0.174016	Arabidopsis thaliana	8.32222	8.32222	8.00432	8.38739	8.38202	8.4014	8.32222	8.32222	8.00432	8.38739	8.38202	8.4014	A0A1P8BC62	A0A1P8BC62_ARATH	At5g06120	At5g06120	ARM repeat superfamily protein
	0.773638	0.171895	Arabidopsis thaliana	7.71349	7.81157	7.5682	8.0086	7.75587	7.84448	7.71349	7.81157	7.5682	8.0086	7.75587	7.84448	O22785	PR19B_ARATH	PRP19B	At2g33340	Pre-mRNA-processing factor 19 homolog 2
	0.267045	0.170117	Arabidopsis thaliana	6.56976	6.87007	7.41664	7.08991	7.23553	7.04139	NaN	6.87007	7.41664	7.08991	7.23553	7.04139	F4JT76	VPS54_ARATH	VPS54	At4g19490	Vacuolar protein sorting-associated protein 54, chloroplastic
	0.71372	0.169272	Arabidopsis thaliana	7.69636	7.71517	7.93651	8.05308	7.80277	8	7.69636	7.71517	7.93651	8.05308	7.80277	8	Q8VZK6	Q8VZK6_ARATH	AT5G49220	At5g49220	Uncharacterized protein At5g49220
	0.46023	0.166315	Arabidopsis thaliana	6.52981	7.03029	6.94094	7.0086	6.95396	7.03743	NaN	NaN	NaN	7.0086	6.95396	7.03743	Q5YGP7	PLET2_ARATH	PLT2	At1g51190	AP2-like ethylene-responsive transcription factor PLT2
	0.417223	0.162471	Arabidopsis thaliana	7.39093	7.15534	6.85667	7.22011	7.25527	7.41497	7.39093	7.15534	NaN	7.22011	7.25527	7.41497	Q7Y1Z8	Q7Y1Z8_ARATH	At4g04320	At4g04320	Malonyl-CoA decarboxylase family protein
	0.494214	0.161339	Arabidopsis thaliana	7.14485	7.04836	6.97568	7.00432	7.18469	7.46389	NaN	NaN	6.97568	7.00432	7.18469	7.46389	Q9ZVS5	Q9ZVS5_ARATH	At1g03230	At1g03230	Eukaryotic aspartyl protease family protein
	2.12139	0.158077	Arabidopsis thaliana	7.40993	7.43136	7.36361	7.56229	7.51587	7.60097	7.40993	7.43136	7.36361	7.56229	7.51587	7.60097	Q9FG81	Q9FG81_ARATH	MQD19.19	At5g43830	Aluminum induced protein with YGL and LRDR motifs
	0.259201	0.156514	Arabidopsis thaliana	7.35025	7.35411	6.63705	7.33244	7.233	7.24551	7.35025	7.35411	NaN	7.33244	7.233	7.24551	Q9SKJ7	PT225_ARATH	At2g25520	At2g25520	Probable sugar phosphate/phosphate translocator At2g25520
	0.326655	0.156494	Arabidopsis thaliana	7.67578	7.42975	7.04173	7.40824	7.64147	7.56703	7.67578	7.42975	NaN	7.40824	7.64147	7.56703	Q9LFT8	CDKC1_ARATH	CDKC-1	At5g10270	Cyclin-dependent kinase C-1
	0.395288	0.155679	Arabidopsis thaliana	7.31806	7.26245	7.27646	7.11059	7.62014	7.59329	7.31806	7.26245	7.27646	7.11059	7.62014	7.59329	O48549	RS61_ARATH	RPS6A	At4g31700	40S ribosomal protein S6-1
	0.792406	0.153576	Arabidopsis thaliana	7.82737	7.89042	7.60959	7.96848	7.94399	7.87564	7.82737	7.89042	7.60959	7.96848	7.94399	7.87564	Q9SEI2	PS6AA_ARATH	RPT5A	At3g05530	26S proteasome regulatory subunit 6A homolog A
	0.662746	0.153224	Arabidopsis thaliana	7.32634	7.26482	7.60423	7.5682	7.53908	7.54777	7.32634	7.26482	7.60423	7.5682	7.53908	7.54777	F4JFN7	F4JFN7_ARATH	AT3G07810	At3g07810	RNA-binding (RRM/RBD/RNP motifs) family protein
	1.76069	0.152872	Arabidopsis thaliana	8.67486	8.70243	8.58546	8.82995	8.8169	8.77452	8.67486	8.70243	8.58546	8.82995	8.8169	8.77452	Q9FJR0	RENT1_ARATH	UPF1	At5g47010	Regulator of nonsense transcripts 1 homolog
	1.06797	0.152509	Arabidopsis thaliana	6.5585	6.67528	6.46447	6.7564	6.73557	6.66379	6.5585	NaN	NaN	6.7564	6.73557	6.66379	Q8LE47	PPR87_ARATH	PPR336	At1g61870	Pentatricopeptide repeat-containing protein At1g61870, mitochondrial
	1.87902	0.150265	Arabidopsis thaliana	8.233	8.21748	8.32015	8.38021	8.40824	8.43297	8.233	8.21748	8.32015	8.38021	8.40824	8.43297	Q9LM88	Q9LM88_ARATH	At1g20670	At1g20670	At1g20670
	0.514875	0.147138	Arabidopsis thaliana	6.52668	6.92768	6.8665	6.91318	6.90398	6.94512	NaN	NaN	NaN	6.91318	6.90398	6.94512	Q9FJ57	TRN1_ARATH	TRN1	At5g55540	Protein TORNADO 1
	4.05923	0.142723	Arabidopsis thaliana	8.48144	8.49693	8.47129	8.63548	8.62221	8.62014	8.48144	8.49693	8.47129	8.63548	8.62221	8.62014	Q8L719	THO4B_ARATH	ALY2	At5g02530	THO complex subunit 4B
	1.22835	0.1425	Arabidopsis thaliana	7.70757	7.7574	7.79588	7.96095	7.80209	7.92531	7.70757	7.7574	7.79588	7.96095	7.80209	7.92531	Q9FJA6	RS33_ARATH	RPS3C	At5g35530	40S ribosomal protein S3-3
	3.23188	0.14166	Arabidopsis thaliana	8.6981	8.66652	8.69108	8.82737	8.8451	8.80821	8.6981	8.66652	8.69108	8.82737	8.8451	8.80821	Q03250	RBG7_ARATH	RBG7	At2g21660	Glycine-rich RNA-binding protein 7
	0.734478	0.141323	Arabidopsis thaliana	8.03342	8.13988	8.32634	8.35025	8.2878	8.28556	8.03342	8.13988	8.32634	8.35025	8.2878	8.28556	F4JFF2	F4JFF2_ARATH	AT3G61690	At3g61690	Nucleotidyltransferase
	2.84532	0.140923	Arabidopsis thaliana	8.57171	8.61172	8.63043	8.75511	8.74115	8.74036	8.57171	8.61172	8.63043	8.75511	8.74115	8.74036	O80774	O80774_ARATH	At2g34250	At2g34250	AT2G34250 protein
	0.943479	0.140514	Arabidopsis thaliana	7.73878	7.69897	7.87099	7.96708	7.81823	7.94498	7.73878	7.69897	7.87099	7.96708	7.81823	7.94498	Q3MK94	ECT1_ARATH	ECT1	At3g03950	YTH domain-containing protein ECT1
	1.21737	0.139757	Arabidopsis thaliana	7.69897	7.82672	7.85003	7.90956	7.90091	7.98453	7.69897	7.82672	7.85003	7.90956	7.90091	7.98453	Q9SY59	NFXL1_ARATH	NFXL1	At1g10170	NF-X1-type zinc finger protein NFXL1
	0.712611	0.138777	Arabidopsis thaliana	6.91017	6.80083	6.60703	6.91965	6.89603	6.91869	NaN	NaN	NaN	6.91965	6.89603	6.91869	Q9LZD3	E70A1_ARATH	EXO70A1	At5g03540	Exocyst complex component EXO70A1
	1.0682	0.138501	Arabidopsis thaliana	6.54349	6.68336	6.49373	6.69288	6.68697	6.75624	NaN	NaN	NaN	6.69288	6.68697	6.75624	Q9SUR3	RTNLA_ARATH	RTNLB1	At4g23630	Reticulon-like protein B1
	2.3564	0.138134	Arabidopsis thaliana	9.81954	9.7679	9.83442	9.93197	9.97081	9.93349	9.81954	9.7679	9.83442	9.93197	9.97081	9.93349	P31167	ADT1_ARATH	AAC1	At3g08580	ADP,ATP carrier protein 1, mitochondrial
	0.476334	0.137476	Arabidopsis thaliana	7.32015	7.61595	7.65706	7.75511	7.53782	7.71265	7.32015	7.61595	7.65706	7.75511	7.53782	7.71265	A0A1P8B2F2	A0A1P8B2F2_ARATH	At2g39630	At2g39630	Nucleotide-diphospho-sugar transferases superfamily protein
	0.39174	0.134644	Arabidopsis thaliana	7.67943	7.32428	7.19866	7.54158	7.50243	7.56229	7.67943	7.32428	7.19866	7.54158	7.50243	7.56229	Q8RWN5	RZ1C_ARATH	RZ1C	At5g04280	Glycine-rich RNA-binding protein RZ1C
	1.02768	0.134253	Arabidopsis thaliana	8.28556	8.29885	8.11059	8.38382	8.35984	8.35411	8.28556	8.29885	8.11059	8.38382	8.35984	8.35411	P49690	RL23_ARATH	RPL23A	At1g04480; At2g33370; At3g04400	60S ribosomal protein L23
	3.56657	0.134129	Arabidopsis thaliana	9.84073	9.8293	9.86332	9.96988	9.98677	9.97909	9.84073	9.8293	9.86332	9.96988	9.98677	9.97909	Q9LUM3	SBT15_ARATH	SBT1.5	At3g14240	Subtilisin-like protease SBT1.5
	0.212261	0.133511	Arabidopsis thaliana	6.52528	7.25527	6.54227	6.89182	6.84599	6.98554	NaN	7.25527	NaN	6.89182	6.84599	6.98554	Q9SXA1	P4KA1_ARATH	PI4KA1	At1g49340	Phosphatidylinositol 4-kinase alpha 1
	0.284885	0.132616	Arabidopsis thaliana	7.27875	6.79152	7.24551	7.09691	7.17898	7.43775	7.27875	NaN	7.24551	7.09691	7.17898	7.43775	O82663	SDHA1_ARATH	SDH1-1	At5g66760	Succinate dehydrogenase [ubiquinone] flavoprotein subunit 1, mitochondrial
	1.09528	0.131546	Arabidopsis thaliana	8.53656	8.6637	8.47276	8.70157	8.68124	8.68484	8.53656	8.6637	8.47276	8.70157	8.68124	8.68484	Q9M3A8	PP273_ARATH	EMB1796	At3g49240	Pentatricopeptide repeat-containing protein At3g49240, mitochondrial
	0.392833	0.129594	Arabidopsis thaliana	7.25527	7.19866	7.30963	7.57978	7.12385	7.44871	7.25527	7.19866	7.30963	7.57978	7.12385	7.44871	A0A1I9LPW2	A0A1I9LPW2_ARATH	At3g04490	At3g04490	Exportin-4 protein
	1.77317	0.126202	Arabidopsis thaliana	7.2833	7.2014	7.22272	7.4014	7.35218	7.33244	7.2833	7.2014	7.22272	7.4014	7.35218	7.33244	Q9ZV48	TPS11_ARATH	TPS11	At2g18700	Probable alpha,alpha-trehalose-phosphate synthase [UDP-forming] 11
	1.91609	0.124382	Arabidopsis thaliana	8.89982	8.81291	8.81756	8.95904	8.97359	8.97081	8.89982	8.81291	8.81756	8.95904	8.97359	8.97081	Q8LA13	RH11_ARATH	RH11	At3g58510	DEAD-box ATP-dependent RNA helicase 11
	0.116421	0.123566	Arabidopsis thaliana	6.41031	7.70757	6.78549	7.07555	7.06819	7.13033	NaN	7.70757	NaN	7.07555	7.06819	7.13033	Q494N8	Q494N8_ARATH	AT2G25890	At2g25890	Oleosin
	0.631588	0.122849	Arabidopsis thaliana	8.03743	8.11059	8.04139	8.35411	8.0899	8.11394	8.03743	8.11059	8.04139	8.35411	8.0899	8.11394	Q2QAV0	TIO_ARATH	TIO	At1g50240	Serine/threonine-protein kinase TIO
	1.48427	0.122694	Arabidopsis thaliana	8.30535	8.19033	8.23045	8.38382	8.32838	8.38202	8.30535	8.19033	8.23045	8.38382	8.32838	8.38202	Q93Y35	PSMD6_ARATH	RPN7	At4g24820	26S proteasome non-ATPase regulatory subunit 6 homolog
	0.147238	0.113988	Arabidopsis thaliana	6.7523	6.63628	6.9583	7.14301	7.19312	6.35271	NaN	NaN	NaN	7.14301	7.19312	6.35271	Q9LID3	Q9LID3_ARATH	At3g13670	At3g13670	Casein kinase-like protein
	1.67743	0.111706	Arabidopsis thaliana	8.00432	7.98272	8.04532	8.09342	8.1038	8.17026	8.00432	7.98272	8.04532	8.09342	8.1038	8.17026	Q9M2U2	TECR_ARATH	ECR	At3g55360	Very-long-chain enoyl-CoA reductase
	2.53992	0.111335	Arabidopsis thaliana	8.11394	8.15836	8.13672	8.26717	8.22789	8.24797	8.11394	8.15836	8.13672	8.26717	8.22789	8.24797	Q39244	RU1A_ARATH	U1A	At2g47580	U1 small nuclear ribonucleoprotein A
	0.606876	0.109932	Arabidopsis thaliana	7.79239	7.53529	7.73799	7.75664	7.80889	7.82995	7.79239	7.53529	7.73799	7.75664	7.80889	7.82995	Q9SMZ2	PP347_ARATH	PCMP-H53	At4g33170	Pentatricopeptide repeat-containing protein At4g33170
	0.273537	0.108503	Arabidopsis thaliana	6.58491	7.1038	6.9752	6.97947	6.95305	7.0569	NaN	7.1038	NaN	6.97947	NaN	7.0569	P47192	VA722_ARATH	VAMP722	At2g33120	Vesicle-associated membrane protein 722
	0.461394	0.105482	Arabidopsis thaliana	6.47273	6.76172	6.67988	6.74251	6.82819	6.66007	NaN	NaN	NaN	6.74251	6.82819	6.66007	F4K9W2	F4K9W2_ARATH	MWD9.25	At5g22450	Spectrin beta chain, brain
	0.189586	0.102747	Arabidopsis thaliana	7.18752	7.19312	6.58641	7.13354	6.99254	7.14922	7.18752	7.19312	NaN	7.13354	6.99254	7.14922	P59231	R10A3_ARATH	RPL10AC	At5g22440	60S ribosomal protein L10a-3
	0.446304	0.102411	Arabidopsis thaliana	7.84942	7.78817	7.98227	8.02119	7.81954	8.08636	7.84942	7.78817	7.98227	8.02119	7.81954	8.08636	O81767	PP348_ARATH	EMB2758	At4g33990	Pentatricopeptide repeat-containing protein At4g33990
	3.0191	0.100961	Arabidopsis thaliana	9.12385	9.11394	9.13988	9.23805	9.20951	9.233	9.12385	9.11394	9.13988	9.23805	9.20951	9.233	Q9FMU6	MPCP3_ARATH	MPT3	At5g14040	Mitochondrial phosphate carrier protein 3, mitochondrial
	0.443719	0.0997669	Arabidopsis thaliana	7.2833	7.25527	7.233	7.23553	7.54531	7.29003	7.2833	7.25527	7.233	7.23553	7.54531	7.29003	O82413	SYHM_ARATH	At3g46100	At3g46100	Histidine--tRNA ligase, chloroplastic/mitochondrial
	0.748565	0.0995647	Arabidopsis thaliana	7.93298	7.9196	7.77379	7.90956	7.99432	8.02119	7.93298	7.9196	7.77379	7.90956	7.99432	8.02119	A2RVS6	SR34A_ARATH	SR34A	At3g49430	Serine/arginine-rich splicing factor SR34A
	1.81512	0.0983966	Arabidopsis thaliana	8.78675	8.72997	8.75967	8.83632	8.89265	8.84261	8.78675	8.72997	8.75967	8.83632	8.89265	8.84261	B5X582	TWIH_ARATH	At1g30680	At1g30680	Twinkle homolog protein, chloroplastic/mitochondrial
	3.48331	0.0956297	Arabidopsis thaliana	9.549	9.55145	9.5682	9.64048	9.65897	9.6561	9.549	9.55145	9.5682	9.64048	9.65897	9.6561	P0DH99	EF1A1_ARATH	A1	At1g07940	Elongation factor 1-alpha 1
	1.11869	0.0950356	Arabidopsis thaliana	8.39445	8.48287	8.43933	8.51322	8.49415	8.59439	8.39445	8.48287	8.43933	8.51322	8.49415	8.59439	P29197	CH60A_ARATH	CPN60	At3g23990	Chaperonin CPN60, mitochondrial
	0.238509	0.0946687	Arabidopsis thaliana	7.32428	7.7679	7.27875	7.54033	7.54407	7.57054	7.32428	7.7679	7.27875	7.54033	7.54407	7.57054	Q84VY3	STAD6_ARATH	S-ACP-DES6	At1g43800	Stearoyl-[acyl-carrier-protein] 9-desaturase 6, chloroplastic
	1.13181	0.0933231	Arabidopsis thaliana	7.30103	7.20683	7.30535	7.40654	7.35218	7.33445	7.30103	7.20683	7.30535	7.40654	7.35218	7.33445	Q8RUH0	Q8RUH0_ARATH	AT2G47640	At2g47640/At3g62840	Small nuclear ribonucleoprotein Sm D2
	0.579797	0.0919394	Arabidopsis thaliana	7.48714	7.55267	7.32015	7.5172	7.56348	7.55509	7.48714	7.55267	7.32015	7.5172	7.56348	7.55509	Q9FND7	PP410_ARATH	PCMP-H14	At5g40405	Putative pentatricopeptide repeat-containing protein At5g40405
	2.31428	0.0906305	Arabidopsis thaliana	7.96567	8.01284	7.99388	8.07918	8.06819	8.09691	7.96567	8.01284	7.99388	8.07918	8.06819	8.09691	Q9CAX6	RS142_ARATH	RPS14B	At3g11510	40S ribosomal protein S14-2
	0.214185	0.0904485	Arabidopsis thaliana	7.1271	7.02531	6.5971	6.98115	6.98663	7.05308	7.1271	7.02531	NaN	6.98115	6.98663	7.05308	Q9FG96	Q9FG96_ARATH	MPF21.18	At5g50150	AT5g50150/MPF21_17
	0.266555	0.0896509	Arabidopsis thaliana	7.84011	7.90795	7.47567	7.82086	7.8451	7.82672	7.84011	7.90795	7.47567	7.82086	7.8451	7.82672	P17597	ILVB_ARATH	ALS	At3g48560	Acetolactate synthase, chloroplastic
	1.12338	0.0891217	Arabidopsis thaliana	7.10037	7.05567	7.15175	7.14301	7.22531	7.20683	7.10037	NaN	NaN	7.14301	7.22531	7.20683	Q9ZUP2	RECA3_ARATH	At2g19490	At2g19490	DNA repair protein recA homolog 3, mitochondrial
	0.0737586	0.0872056	Arabidopsis thaliana	7.66839	7.94151	6.6034	7.3483	7.5977	7.52892	7.66839	7.94151	NaN	7.3483	7.5977	7.52892	P49227	RL52_ARATH	RPL5B	At5g39740	60S ribosomal protein L5-2
	0.104611	0.0871894	Arabidopsis thaliana	7.72916	6.87164	7.38202	7.64933	7.50515	7.08991	7.72916	NaN	7.38202	7.64933	7.50515	7.08991	Q8VYN2	VAP42_ARATH	PVA42	At4g21450	Vesicle-associated protein 4-2
	0.279486	0.0867402	Arabidopsis thaliana	6.60757	6.42826	6.85347	6.72385	6.74671	6.67896	NaN	NaN	NaN	6.72385	6.74671	6.67896	A0A1P8BH65	A0A1P8BH65_ARATH	At5g35180	At5g35180	ENHANCED DISEASE RESISTANCE protein (DUF1336)
	0.114929	0.0863775	Arabidopsis thaliana	8.01703	7.58883	7.43616	7.94002	8.01284	7.3483	8.01703	7.58883	7.43616	7.94002	8.01284	7.3483	Q9SA78	COPE1_ARATH	At1g30630	At1g30630	Coatomer subunit epsilon-1
	1.08087	0.0846306	Arabidopsis thaliana	8.25042	8.30103	8.19866	8.31597	8.30963	8.3784	8.25042	8.30103	8.19866	8.31597	8.30963	8.3784	Q9ZVG8	PPR60_ARATH	PCMP-E54	At1g26900	Pentatricopeptide repeat-containing protein At1g26900, mitochondrial
	1.49226	0.084074	Arabidopsis thaliana	8.33846	8.42651	8.36549	8.4624	8.45788	8.4624	8.33846	8.42651	8.36549	8.4624	8.45788	8.4624	Q94BV4	RH6_ARATH	RH6	At2g45810	DEAD-box ATP-dependent RNA helicase 6
	0.899903	0.082576	Arabidopsis thaliana	7.2833	7.36549	7.36736	7.39794	7.48572	7.38021	7.2833	7.36549	7.36736	7.39794	7.48572	7.38021	A0A1P8BDC1	A0A1P8BDC1_ARATH	AIL6	At5g10510	AINTEGUMENTA-like 6
	0.13904	0.0786956	Arabidopsis thaliana	7.66276	7.0316	7.066	7.41497	7.30963	7.27184	7.66276	NaN	NaN	7.41497	7.30963	7.27184	Q93ZY6	Q93ZY6_ARATH	AT1G65220	At1g65220	ARM repeat superfamily protein
	1.53084	0.0784413	Arabidopsis thaliana	8.4456	8.47712	8.51587	8.53403	8.56703	8.57287	8.4456	8.47712	8.51587	8.53403	8.56703	8.57287	Q03251	RBG8_ARATH	RBG8	At4g39260	Glycine-rich RNA-binding protein 8
	0.94193	0.0769235	Arabidopsis thaliana	7.18752	7.12385	7.07555	7.21484	7.23553	7.16732	7.18752	7.12385	7.07555	7.21484	7.23553	7.16732	Q0WSH6	PP312_ARATH	LOI1	At4g14850	Pentatricopeptide repeat-containing protein At4g14850
	1.60169	0.0740452	Arabidopsis thaliana	8.4183	8.40993	8.37475	8.4609	8.50786	8.45637	8.4183	8.40993	8.37475	8.4609	8.50786	8.45637	Q9FIG6	DIR1_ARATH	DIR1	At5g42510	Dirigent protein 1
	1.26968	0.0737143	Arabidopsis thaliana	8.06819	8.13672	8.09691	8.16732	8.14613	8.20951	8.06819	8.13672	8.09691	8.16732	8.14613	8.20951	F4JVN6	TPPII_ARATH	TPP2	At4g20850	Tripeptidyl-peptidase 2
	0.535153	0.0720704	Arabidopsis thaliana	8.18469	8.26951	8.29447	8.22531	8.35218	8.38739	8.18469	8.26951	8.29447	8.22531	8.35218	8.38739	O04619	ADNT1_ARATH	ADNT1	At4g01100	Mitochondrial adenine nucleotide transporter ADNT1
	1.90215	0.0704025	Arabidopsis thaliana	10.3502	10.3385	10.3874	10.4166	10.4409	10.4298	10.3502	10.3385	10.3874	10.4166	10.4409	10.4298	O65351	SBT17_ARATH	SBT1.7	At5g67360	Subtilisin-like protease SBT1.7
	0.941284	0.0664616	Arabidopsis thaliana	8.53908	8.63347	8.63246	8.66558	8.65128	8.68753	8.53908	8.63347	8.63246	8.66558	8.65128	8.68753	Q9ZW02	PUM3_ARATH	APUM3	At2g29140	Pumilio homolog 3
	0.639704	0.0663605	Arabidopsis thaliana	7.76343	7.63043	7.617	7.74194	7.734	7.734	7.76343	7.63043	7.617	7.74194	7.734	7.734	Q9SCV9	BGAL3_ARATH	BGAL3	At4g36360	Beta-galactosidase 3
	0.155765	0.0659242	Arabidopsis thaliana	7.98453	8.49969	8.08279	8.27875	8.23805	8.24797	7.98453	8.49969	8.08279	8.27875	8.23805	8.24797	P59230	R10A2_ARATH	RPL10AB	At2g27530	60S ribosomal protein L10a-2
	0.121098	0.0609198	Arabidopsis thaliana	6.62543	7.07399	7.233	7.07188	6.99021	7.05308	NaN	NaN	7.233	7.07188	NaN	7.05308	A0A178U8Q8	A0A178U8Q8_ARATH	At5g24970	At5g24970	Protein kinase superfamily protein
	2.23501	0.0604709	Arabidopsis thaliana	8.37107	8.34044	8.33846	8.40312	8.41664	8.41162	8.37107	8.34044	8.33846	8.40312	8.41664	8.41162	Q42547	CATA3_ARATH	CAT3	At1g20620	Catalase-3
	0.601467	0.0603808	Arabidopsis thaliana	7.07188	6.96713	7.06819	7.08991	7.04922	7.14922	7.07188	6.96713	7.06819	7.08991	7.04922	7.14922	Q9MAH0	CAPP1_ARATH	PPC1	At1g53310	Phosphoenolpyruvate carboxylase 1
	1.9052	0.0603609	Arabidopsis thaliana	8.82151	8.81023	8.82672	8.85431	8.89763	8.88762	8.82151	8.81023	8.82672	8.85431	8.89763	8.88762	Q9FI56	CLPC1_ARATH	CLPC1	At5g50920	Chaperone protein ClpC1, chloroplastic
	0.0661502	0.0594379	Arabidopsis thaliana	7.39093	6.47709	7.3927	7.03743	7.28103	7.12057	7.39093	NaN	7.3927	7.03743	7.28103	7.12057	F4JRR1	COG2_ARATH	COG2	At4g24840	Conserved oligomeric Golgi complex subunit 2
	0.63051	0.0564262	Arabidopsis thaliana	7.50379	7.45637	7.46687	7.58546	7.55145	7.45939	7.50379	7.45637	7.46687	7.58546	7.55145	7.45939	Q94F20	DGR2_ARATH	DGR2	At5g25460	Protein DUF642 L-GALACTONO-1,4-LACTONE-RESPONSIVE GENE 2
	2.19765	0.0544078	Arabidopsis thaliana	8.99476	8.97589	8.96614	9.02531	9.02938	9.04532	8.99476	8.97589	8.96614	9.02531	9.02938	9.04532	Q9CAA0	COB21_ARATH	At1g79990	At1g79990	Coatomer subunit beta'-1
	1.72116	0.0540037	Arabidopsis thaliana	9.23805	9.22272	9.2014	9.27184	9.26007	9.29226	9.23805	9.22272	9.2014	9.27184	9.26007	9.29226	O23240	D2HDH_ARATH	D2HGDH	At4g36400	D-2-hydroxyglutarate dehydrogenase, mitochondrial
	0.771702	0.0505066	Arabidopsis thaliana	8.86273	8.82737	8.77011	8.88138	8.88649	8.84386	8.86273	8.82737	8.77011	8.88138	8.88649	8.84386	Q8S944	DRP3A_ARATH	DRP3A	At4g33650	Dynamin-related protein 3A
	0.0473628	0.0491905	Arabidopsis thaliana	7.47857	6.61851	7.06819	7.35025	7.36736	6.59523	7.47857	NaN	7.06819	7.35025	7.36736	NaN	Q8GYN9	MENB_ARATH	MENB	At1g60550	1,4-dihydroxy-2-naphthoyl-CoA synthase, peroxisomal
	0.221921	0.0484495	Arabidopsis thaliana	7.74741	7.77815	7.51851	7.74115	7.76343	7.68485	7.74741	7.77815	7.51851	7.74115	7.76343	7.68485	Q9SGT7	Q9SGT7_ARATH	NOP56	At1g56110	At1g56110/T6H22_9
	0.0417252	0.0472751	Arabidopsis thaliana	6.64986	7.97405	7.4624	7.4216	7.42813	7.3784	NaN	7.97405	7.4624	7.4216	7.42813	7.3784	Q8LPJ7	RS262_ARATH	RPS26B	At2g40510	40S ribosomal protein S26-2
	0.0821681	0.0440845	Arabidopsis thaliana	6.55648	7.10363	6.53432	6.80395	6.70365	6.81908	NaN	NaN	NaN	6.80395	6.70365	6.81908	P11832	NIA1_ARATH	NIA1	At1g77760	Nitrate reductase [NADH] 1
	0.286198	0.0408128	Arabidopsis thaliana	8.25285	8.15229	8.08636	8.22789	8.24304	8.14301	8.25285	8.15229	8.08636	8.22789	8.24304	8.14301	Q9C5M0	DTC_ARATH	DTC	At5g19760	Mitochondrial dicarboxylate/tricarboxylate transporter DTC
	0.555828	0.0407559	Arabidopsis thaliana	8.36549	8.33244	8.36361	8.38917	8.45025	8.34439	8.36549	8.33244	8.36361	8.38917	8.45025	8.34439	Q9CA56	PP121_ARATH	PCMP-E69	At1g74600	Pentatricopeptide repeat-containing protein At1g74600, chloroplastic
	0.0866931	0.0398215	Arabidopsis thaliana	7.16137	7.54531	7.20683	7.47129	7.1271	7.43457	7.16137	7.54531	7.20683	7.47129	7.1271	7.43457	Q56WD9	THIK2_ARATH	PED1	At2g33150	3-ketoacyl-CoA thiolase 2, peroxisomal
	0.236763	0.0375044	Arabidopsis thaliana	7.96473	8.13033	8.15534	8.14301	8.08636	8.13354	7.96473	8.13033	8.15534	8.14301	8.08636	8.13354	F4IXW2	BIG5_ARATH	BIG5	At3g43300	Brefeldin A-inhibited guanine nucleotide-exchange protein 5
	0.6007	0.0371873	Arabidopsis thaliana	8.5172	8.53148	8.55751	8.5302	8.617	8.57054	8.5172	8.53148	8.55751	8.5302	8.617	8.57054	Q9SIH0	RS141_ARATH	RPS14A	At2g36160	40S ribosomal protein S14-1
	0.149699	0.0368439	Arabidopsis thaliana	6.89276	6.84245	6.81981	6.97393	6.98136	6.71027	NaN	6.84245	6.81981	6.97393	6.98136	6.71027	Q9LYV5	Q9LYV5_ARATH	At5g13210	At5g13210	AT5g13210/T31B5_30
	0.345515	0.0339708	Arabidopsis thaliana	7.22011	7.30103	7.18247	7.233	7.26717	7.30535	7.22011	7.30103	NaN	7.233	7.26717	7.30535	Q9ZUG4	MTNA_ARATH	At2g05830	At2g05830	Methylthioribose-1-phosphate isomerase
	0.4076	0.0330772	Arabidopsis thaliana	8.34242	8.36922	8.25527	8.35603	8.35793	8.35218	8.34242	8.36922	8.25527	8.35603	8.35793	8.35218	Q9SKT7	NDB4_ARATH	NDB4	At2g20800	External alternative NAD(P)H-ubiquinone oxidoreductase B4, mitochondrial
	0.131445	0.0329326	Arabidopsis thaliana	7.93551	7.62325	7.78533	7.78817	7.80346	7.85126	7.93551	7.62325	7.78533	7.78817	7.80346	7.85126	Q8L838	COG4_ARATH	COG4	At4g01395	Conserved oligomeric Golgi complex subunit 4
	0.0590846	0.0314967	Arabidopsis thaliana	6.76137	6.84713	6.96058	6.83414	6.61459	7.21484	NaN	NaN	NaN	6.83414	6.61459	7.21484	O22130	AHL22_ARATH	AHL22	At2g45430	AT-hook motif nuclear-localized protein 22
	0.0506334	0.0306654	Arabidopsis thaliana	7.82672	7.67394	7.16435	7.67943	7.4843	7.59329	7.82672	7.67394	7.16435	7.67943	7.4843	7.59329	A0A1I9LNZ7	A0A1I9LNZ7_ARATH	At3g61670	At3g61670	Extra-large G-like protein, putative (DUF3133)
	0.104137	0.0227467	Arabidopsis thaliana	6.49287	6.73248	6.71608	6.69832	6.66166	6.64969	NaN	NaN	NaN	6.69832	6.66166	6.64969	Q9C6K5	LSM3B_ARATH	LSM3B	At1g76860	Sm-like protein LSM3B
	0.0443638	0.0215398	Arabidopsis thaliana	6.89766	6.70656	6.61628	7.04532	6.58146	6.65834	NaN	NaN	NaN	7.04532	6.58146	6.65834	P55034	PSMD4_ARATH	RPN10	At4g38630	26S proteasome non-ATPase regulatory subunit 4 homolog
	0.229704	0.020208	Arabidopsis thaliana	6.72385	6.6584	6.64293	6.64807	6.71183	6.7259	NaN	NaN	NaN	6.64807	6.71183	6.7259	A0A1P8BE22	A0A1P8BE22_ARATH	RAF10	At5g49470	PAS domain-containing protein tyrosine kinase family protein
	0.0223796	0.0178537	Arabidopsis thaliana	7.21484	6.6914	7.27416	6.69539	7.25527	7.2833	7.21484	NaN	7.27416	NaN	7.25527	7.2833	Q9FKL3	Q9FKL3_ARATH	MUA2.19	At5g57610	Kinase superfamily with octicosapeptide/Phox/Bem1p domain-containing protein
	0.0283185	0.0146516	Arabidopsis thaliana	8.05308	8.54033	8.60206	8.39794	8.42651	8.41497	8.05308	8.54033	8.60206	8.39794	8.42651	8.41497	Q9LJE5	ECT2_ARATH	ECT2	At3g13460	YTH domain-containing protein ECT2
	0.0451165	0.0144787	Arabidopsis thaliana	8.06446	8.37475	8.40654	8.27646	8.29885	8.31387	8.06446	8.37475	8.40654	8.27646	8.29885	8.31387	Q8S4Y1	ACCT2_ARATH	ACCT2	At5g48230	Acetyl-CoA acetyltransferase 2
	0.0301467	0.0132316	Arabidopsis thaliana	7.1959	7.64933	7.54283	7.56348	7.37291	7.49136	7.1959	7.64933	7.54283	7.56348	7.37291	7.49136	F4IZR5	XPO1B_ARATH	XPO1B	At3g03110	Protein EXPORTIN 1B
	0.0382923	0.0130653	Arabidopsis thaliana	7.5682	7.233	7.57054	7.45484	7.42975	7.52634	7.5682	7.233	7.57054	7.45484	7.42975	7.52634	Q9FM77	Q9FM77_ARATH	MDF20.5	At5g55610	Isopentenyl-diphosphate delta-isomerase
	0.205625	0.0070219	Arabidopsis thaliana	9.2878	9.31175	9.31175	9.33041	9.3075	9.29447	9.2878	9.31175	9.31175	9.33041	9.3075	9.29447	Q56YW9	TBB2_ARATH	TUBB2	At5g62690	Tubulin beta-2 chain
	0.0327588	0.00685787	Arabidopsis thaliana	7.86806	7.82543	8.02531	7.85065	7.91328	7.97543	7.86806	7.82543	8.02531	7.85065	7.91328	7.97543	A9LNK9	CPSF_ARATH	CPSF30	At1g30460	30-kDa cleavage and polyadenylation specificity factor 30
	0.0290735	0.00290489	Arabidopsis thaliana	8.72346	8.78746	8.716	8.79099	8.70586	8.73878	8.72346	8.78746	8.716	8.79099	8.70586	8.73878	Q9ZPY7	XPO2_ARATH	CAS	At2g46520	Exportin-2
	0.0435065	0.00173696	Arabidopsis thaliana	8.68305	8.71517	8.69197	8.6946	8.71684	8.68395	8.68305	8.71517	8.69197	8.6946	8.71684	8.68395	Q9SMV6	XPO1A_ARATH	XPO1	At5g17020	Protein EXPORTIN 1A
	0.00180501	0.00154352	Arabidopsis thaliana	6.68898	6.73067	6.52197	7.17898	6.48685	6.28041	NaN	NaN	NaN	7.17898	6.48685	6.28041	Q6NPP4	CMTA2_ARATH	CAMTA2	At5g64220	Calmodulin-binding transcription activator 2
	0.000906492	0.000946681	Arabidopsis thaliana	7.34242	7.33244	6.44524	7.1959	7.21748	6.70956	7.34242	7.33244	NaN	7.1959	7.21748	NaN	F4JHH5	SC15B_ARATH	SEC15B	At4g02350	Exocyst complex component SEC15B
	0.00333522	-0.000347455	Arabidopsis thaliana	8.69285	8.6464	8.75891	8.71767	8.68484	8.6946	8.69285	8.6464	8.75891	8.71767	8.68484	8.6946	Q9C827	COB22_ARATH	At1g52360	At1g52360	Coatomer subunit beta'-2
	0.0147762	-0.00243537	Arabidopsis thaliana	8.08279	8.22011	8.21748	8.13033	8.15229	8.23045	8.08279	8.22011	8.21748	8.13033	8.15229	8.23045	P14712	PHYA_ARATH	PHYA	At1g09570	Phytochrome A
	0.0028048	-0.00279888	Arabidopsis thaliana	7.57403	7.17319	6.87151	7.55267	6.70741	7.35025	7.57403	7.17319	6.87151	7.55267	6.70741	7.35025	Q8RX28	HDA5_ARATH	HDA5	At5g61060	Histone deacetylase 5
	0.205945	-0.00397046	Arabidopsis thaliana	8.44405	8.46835	8.45025	8.44716	8.45179	8.45179	8.44405	8.46835	8.45025	8.44716	8.45179	8.45179	Q94A52	RH2_ARATH	EIF4A3	At3g19760	Eukaryotic initiation factor 4A-III homolog
	0.0538948	-0.00410652	Arabidopsis thaliana	8.52892	8.45484	8.49969	8.46389	8.49136	8.51587	8.52892	8.45484	8.49969	8.46389	8.49136	8.51587	P49209	RL91_ARATH	RPL9B	At1g33120/At1g33140	60S ribosomal protein L9-1
	0.0642034	-0.00513045	Arabidopsis thaliana	9.24055	9.18469	9.27875	9.22011	9.23805	9.23045	9.24055	9.18469	9.27875	9.22011	9.23805	9.23045	Q8GUM2	HSP7I_ARATH	HSP70-9	At4g37910	Heat shock 70 kDa protein 9, mitochondrial
	0.0877586	-0.00544612	Arabidopsis thaliana	9.39093	9.38917	9.41497	9.35603	9.42651	9.3962	9.39093	9.38917	9.41497	9.35603	9.42651	9.3962	Q84W89	RH37_ARATH	RH37	At2g42520	DEAD-box ATP-dependent RNA helicase 37
	0.188101	-0.00557232	Arabidopsis thaliana	9.99344	9.98046	9.99476	9.97727	10.0043	9.97035	9.99344	9.98046	9.99476	9.97727	10.0043	9.97035	Q9FG37	GACP3_ARATH	GCP3	At5g06680	Gamma-tubulin complex component 3
	0.00717164	-0.00626977	Arabidopsis thaliana	7.26951	7.30963	6.44862	6.88563	7.03342	7.08991	7.26951	7.30963	NaN	NaN	7.03342	7.08991	Q9LZQ9	DEAH2_ARATH	At3g62310	At3g62310	Probable pre-mRNA-splicing factor ATP-dependent RNA helicase DEAH2
	0.19009	-0.00657972	Arabidopsis thaliana	8.42325	8.44405	8.44405	8.4133	8.45179	8.42651	8.42325	8.44405	8.44405	8.4133	8.45179	8.42651	Q8GSA7	CMTA3_ARATH	CAMTA3	At2g22300	Calmodulin-binding transcription activator 3
	0.00802399	-0.00662661	Arabidopsis thaliana	7.13354	7.93349	7.93752	7.56937	7.6902	7.72509	7.13354	7.93349	7.93752	7.56937	7.6902	7.72509	Q8H0T4	UPL2_ARATH	UPL2	At1g70320	E3 ubiquitin-protein ligase UPL2
	0.092164	-0.00672404	Arabidopsis thaliana	8.6464	8.71767	8.72835	8.69548	8.68305	8.69373	8.6464	8.71767	8.72835	8.69548	8.68305	8.69373	Q9LJE4	CPNB2_ARATH	CPN60B2	At3g13470	Chaperonin 60 subunit beta 2, chloroplastic
	0.430789	-0.0071106	Arabidopsis thaliana	8.87099	8.88818	8.88196	8.88081	8.87506	8.86392	8.87099	8.88818	8.88196	8.88081	8.87506	8.86392	Q9LDZ0	HSP7J_ARATH	HSP70-10	At5g09590	Heat shock 70 kDa protein 10, mitochondrial
	0.00783671	-0.00890668	Arabidopsis thaliana	7.19033	7.35315	6.49391	6.47437	7.28103	7.25527	7.19033	NaN	NaN	NaN	7.28103	7.25527	Q9C5E7	PUM6_ARATH	APUM6	At4g25880	Pumilio homolog 6, chloroplastic
	0.0359846	-0.00913922	Arabidopsis thaliana	7.92737	7.69373	7.74507	7.81157	7.84323	7.68395	7.92737	7.69373	7.74507	7.81157	7.84323	7.68395	Q9LZC3	MASY_ARATH	MLS	At5g03860	Malate synthase
	0.0151739	-0.0110811	Arabidopsis thaliana	6.78031	6.92732	6.80411	7.29667	6.53304	6.64879	NaN	NaN	NaN	7.29667	6.53304	6.64879	F4JRY9	F4JRY9_ARATH	At4g31340	At4g31340	Myosin heavy chain-like protein
	0.0577832	-0.0113597	Arabidopsis thaliana	7.94596	7.74429	7.935	7.84386	7.84696	7.90037	7.94596	7.74429	7.935	7.84386	7.84696	7.90037	A0A1P8BHC3	A0A1P8BHC3_ARATH	At5g27970	At5g27970	ARM repeat superfamily protein
	0.72682	-0.0116034	Arabidopsis thaliana	9.09691	9.11059	9.08636	9.08279	9.0899	9.08636	9.09691	9.11059	9.08636	9.08279	9.0899	9.08636	Q9FGM0	FTSHB_ARATH	FTSH11	At5g53170	ATP-dependent zinc metalloprotease FTSH 11, chloroplastic/mitochondrial
	0.1622	-0.0118481	Arabidopsis thaliana	9.2014	9.25768	9.29003	9.22011	9.24304	9.25042	9.2014	9.25768	9.29003	9.22011	9.24304	9.25042	P59232	R27AB_ARATH	RPS27AB	At2g47110	Ubiquitin-40S ribosomal protein S27a-2
	0.0316216	-0.0118729	Arabidopsis thaliana	7.63749	7.58092	7.73078	7.69984	7.40824	7.8055	7.63749	7.58092	7.73078	7.69984	7.40824	7.8055	O48847	LUH_ARATH	LUH	At2g32700	Transcriptional corepressor LEUNIG_HOMOLOG
	0.0626732	-0.0122069	Arabidopsis thaliana	7.65128	7.82217	7.73957	7.65992	7.81491	7.70157	7.65128	7.82217	7.73957	7.65992	7.81491	7.70157	Q9S7D8	APS4_ARATH	APS4	At5g43780	ATP sulfurylase 4, chloroplastic
	0.0764883	-0.0123954	Arabidopsis thaliana	7.74194	7.85733	7.83506	7.72591	7.79099	7.88024	7.74194	7.85733	7.83506	7.72591	7.79099	7.88024	P06525	ADH1_ARATH	ADH1	At1g77120	Alcohol dehydrogenase class-P
	0.0176282	-0.0139867	Arabidopsis thaliana	7.29447	7.58546	6.70239	7.11059	7.26245	7.16732	7.29447	7.58546	NaN	7.11059	7.26245	7.16732	Q9FG38	SNX1_ARATH	SNX1	At5g06140	Sorting nexin 1
	0.0161381	-0.0146437	Arabidopsis thaliana	6.2353	7.2014	6.97585	6.78257	6.66569	6.92036	NaN	7.2014	NaN	6.78257	NaN	6.92036	P49206	RS261_ARATH	RPS26A	At2g40590	40S ribosomal protein S26-1
	0.0504591	-0.0150077	Arabidopsis thaliana	7.29447	7.29003	7.02119	7.11394	7.27646	7.17026	7.29447	7.29003	7.02119	7.11394	7.27646	7.17026	Q9SYG4	UBP1A_ARATH	UBP1A	At1g54080	Oligouridylate-binding protein 1A
	0.15224	-0.0152753	Arabidopsis thaliana	8.70757	8.61384	8.73159	8.64933	8.68574	8.6721	8.70757	8.61384	8.73159	8.64933	8.68574	8.6721	Q9LFX8	Q9LFX8_ARATH	AT1G27090	At1g27090	Glycine-rich protein
	0.0701035	-0.0170248	Arabidopsis thaliana	7.64048	7.68753	7.62941	7.47129	7.73957	7.69548	7.64048	7.68753	7.62941	7.47129	7.73957	7.69548	Q93VS8	Q93VS8_ARATH	emb2734	At5g19820	ARM repeat superfamily protein
	0.123252	-0.0183689	Arabidopsis thaliana	7.97405	8.11059	8.14301	8.08279	8.06446	8.02531	7.97405	8.11059	8.14301	8.08279	8.06446	8.02531	Q9LV77	ASNS2_ARATH	ASN2	At5g65010	Asparagine synthetase [glutamine-hydrolyzing] 2
	0.0326601	-0.0188303	Arabidopsis thaliana	7.80346	7.68931	7.19655	7.6561	7.47567	7.50106	7.80346	7.68931	NaN	7.6561	7.47567	7.50106	Q9ZU97	VAC14_ARATH	VAC14	At2g01690	Protein VAC14 homolog
	0.589186	-0.019268	Arabidopsis thaliana	9.58995	9.54407	9.57054	9.53908	9.55991	9.54777	9.58995	9.54407	9.57054	9.53908	9.55991	9.54777	A0A1I9LLJ3	A0A1I9LLJ3_ARATH	At3g43610	At3g43610	Spc97 / Spc98 family of spindle pole body (SBP) component
	0.151565	-0.0208268	Arabidopsis thaliana	7.17319	7.19312	7.26245	7.11394	7.26482	7.18752	7.17319	7.19312	7.26245	7.11394	7.26482	7.18752	Q8LPS1	LACS6_ARATH	LACS6	At3g05970	Long chain acyl-CoA synthetase 6, peroxisomal
	0.0502349	-0.022662	Arabidopsis thaliana	7.20683	7.57171	7.21219	7.23553	7.49969	7.18752	7.20683	7.57171	7.21219	7.23553	7.49969	7.18752	Q93ZM7	CH60C_ARATH	At3g13860	At3g13860	Chaperonin CPN60-like 2, mitochondrial
	0.126716	-0.0236877	Arabidopsis thaliana	8.16732	8.32634	8.36173	8.20683	8.25527	8.32222	8.16732	8.32634	8.36173	8.20683	8.25527	8.32222	Q9SAJ6	G3PP1_ARATH	GAPCP1	At1g79530	Glyceraldehyde-3-phosphate dehydrogenase GAPCP1, chloroplastic
	0.605883	-0.0248721	Arabidopsis thaliana	8.39445	8.44405	8.43616	8.3927	8.38739	8.41996	8.39445	8.44405	8.43616	8.3927	8.38739	8.41996	Q0WLB5	CLAH2_ARATH	CHC2	At3g08530	Clathrin heavy chain 2
	0.0320549	-0.0254598	Arabidopsis thaliana	6.58471	7.41497	7.34044	7.13033	7.12057	7.01284	NaN	7.41497	7.34044	7.13033	7.12057	7.01284	Q9LHL2	Q9LHL2_ARATH	At3g13224	At3g13224	RNA-binding (RRM/RBD/RNP motifs) family protein
	0.352303	-0.0259606	Arabidopsis thaliana	7.33846	7.29885	7.35411	7.35411	7.29226	7.26717	7.33846	7.29885	7.35411	7.35411	7.29226	7.26717	Q9SN86	MDHP_ARATH	At3g47520	At3g47520	Malate dehydrogenase, chloroplastic
	0.0382157	-0.0317435	Arabidopsis thaliana	6.56865	7.27875	7.27184	7.17898	6.69891	7.14613	NaN	7.27875	7.27184	7.17898	NaN	7.14613	F4IF36	FGT1_ARATH	FGT1	At1g79350	Protein FORGETTER 1
	1.48653	-0.0317879	Arabidopsis thaliana	9.86094	9.86392	9.88423	9.83123	9.85126	9.83123	9.86094	9.86392	9.88423	9.83123	9.85126	9.83123	Q9M350	GACP4_ARATH	GCP4	At3g53760	Gamma-tubulin complex component 4
	0.645477	-0.032581	Arabidopsis thaliana	9.17026	9.20412	9.24551	9.17609	9.16137	9.18469	9.17026	9.20412	9.24551	9.17609	9.16137	9.18469	Q8LFT2	DRP3B_ARATH	DRP3B	At2g14120	Dynamin-related protein 3B
	0.304697	-0.0328406	Arabidopsis thaliana	7.76418	7.74194	7.86688	7.77815	7.78032	7.716	7.76418	7.74194	7.86688	7.77815	7.78032	7.716	P49040	SUS1_ARATH	SUS1	At5g20830	Sucrose synthase 1
	1.73854	-0.0342814	Arabidopsis thaliana	9.43616	9.43775	9.43775	9.40824	9.41497	9.38561	9.43616	9.43775	9.43775	9.40824	9.41497	9.38561	Q9LVJ1	SBT14_ARATH	SBT1.4	At3g14067	Subtilisin-like protease SBT1.4
	0.0369414	-0.0371149	Arabidopsis thaliana	6.86247	6.53073	7.3075	6.35257	7.13988	7.09691	NaN	NaN	7.3075	NaN	7.13988	7.09691	Q940I8	Q940I8_ARATH	Z97340.18	At4g16100	At4g16100
	0.257283	-0.0375454	Arabidopsis thaliana	7.91487	7.98182	8.11059	7.97955	7.95037	7.96473	7.91487	7.98182	8.11059	7.97955	7.95037	7.96473	F4IRR2	SAD2_ARATH	SAD2	At2g31660	Importin beta-like SAD2
	1.00414	-0.0376685	Arabidopsis thaliana	9.29885	9.33244	9.35603	9.28556	9.28556	9.3032	9.29885	9.33244	9.35603	9.28556	9.28556	9.3032	Q9SJT9	COPA2_ARATH	At2g21390	At2g21390	Coatomer subunit alpha-2
	0.436915	-0.0412979	Arabidopsis thaliana	8.62531	8.60423	8.7348	8.61066	8.61278	8.617	8.62531	8.60423	8.7348	8.61066	8.61278	8.617	Q9LVQ0	PME31_ARATH	PME31	At3g29090	Pectinesterase 31
	0.591774	-0.041304	Arabidopsis thaliana	7.99564	8.0569	8.04922	8.04139	7.96379	7.97267	7.99564	8.0569	8.04922	8.04139	7.96379	7.97267	Q8S8T4	UXS4_ARATH	UXS4	At2g47650	UDP-glucuronic acid decarboxylase 4
	0.104536	-0.0414424	Arabidopsis thaliana	6.6029	6.99361	6.5728	6.6121	6.66705	6.76583	NaN	NaN	NaN	6.6121	6.66705	6.76583	O04487	EF1G1_ARATH	At1g09640	At1g09640	Probable elongation factor 1-gamma 1
	0.950989	-0.0442155	Arabidopsis thaliana	9.07188	9.00432	9.03743	9.01284	8.98227	8.98588	9.07188	9.00432	9.03743	9.01284	8.98227	8.98588	Q5W7F2	AGD3_ARATH	AGD3	At5g13300	ADP-ribosylation factor GTPase-activating protein AGD3
	0.201504	-0.0447985	Arabidopsis thaliana	8.24797	8.27184	8.25042	8.11394	8.13988	8.38202	8.24797	8.27184	8.25042	8.11394	8.13988	8.38202	P56798	RR3_ARATH	rps3	AtCg00800	30S ribosomal protein S3, chloroplastic
	0.125628	-0.0463632	Arabidopsis thaliana	7.30535	6.92783	7.34242	7.19312	7.10037	7.14301	7.30535	NaN	7.34242	7.19312	7.10037	7.14301	F4IIM1	CSI1_ARATH	CSI1	At2g22125	Protein CELLULOSE SYNTHASE INTERACTIVE 1
	0.0685616	-0.0479158	Arabidopsis thaliana	7.11394	6.50683	7.21219	6.86853	6.73078	7.08991	7.11394	NaN	7.21219	NaN	NaN	7.08991	Q9LPC5	BIG3_ARATH	BIG3	At1g01960	Brefeldin A-inhibited guanine nucleotide-exchange protein 3
	0.910119	-0.0483201	Arabidopsis thaliana	9.23805	9.31387	9.30963	9.233	9.24304	9.24055	9.23805	9.31387	9.30963	9.233	9.24304	9.24055	Q0WW26	COPG_ARATH	At4g34450	At4g34450	Coatomer subunit gamma
	0.474567	-0.0497739	Arabidopsis thaliana	8.82413	8.91275	8.92221	8.77306	8.88423	8.85248	8.82413	8.91275	8.92221	8.77306	8.88423	8.85248	Q9LUW5	RH53_ARATH	RH53	At3g22330	DEAD-box ATP-dependent RNA helicase 53, mitochondrial
	0.0402184	-0.0518233	Arabidopsis thaliana	7.08636	7.12057	7.13672	6.18732	7.52375	7.47712	7.08636	7.12057	7.13672	NaN	7.52375	7.47712	P43297	RD21A_ARATH	RD21A	At1g47128	Cysteine proteinase RD21A
	1.43553	-0.0551831	Arabidopsis thaliana	7.84819	7.86806	7.90146	7.83442	7.81291	7.80482	7.84819	7.86806	7.90146	7.83442	7.81291	7.80482	O49429	MORF1_ARATH	MORF1	At4g20020	Multiple organellar RNA editing factor 1, mitochondrial
	0.288551	-0.0553549	Arabidopsis thaliana	7.716	7.69373	7.89376	7.70415	7.63949	7.79379	7.716	7.69373	7.89376	7.70415	7.63949	7.79379	Q38845	2AAA_ARATH	PP2AA1	At1g25490	Serine/threonine-protein phosphatase 2A 65 kDa regulatory subunit A alpha isoform
	1.1172	-0.0573718	Arabidopsis thaliana	8.95231	8.97864	9.03342	8.92376	8.93349	8.935	8.95231	8.97864	9.03342	8.92376	8.93349	8.935	Q9FM47	Q9FM47_ARATH	MNF13.1	At5g40490	RNA-binding (RRM/RBD/RNP motifs) family protein
	1.69314	-0.0575825	Arabidopsis thaliana	7.39445	7.39445	7.38561	7.36361	7.31387	7.32428	7.39445	7.39445	7.38561	7.36361	7.31387	7.32428	Q9XGN1	TTG1_ARATH	TTG1	At5g24520	Protein TRANSPARENT TESTA GLABRA 1
	0.0622441	-0.057937	Arabidopsis thaliana	6.79743	6.88898	6.29959	6.26892	7.13033	6.41293	NaN	NaN	NaN	6.26892	7.13033	6.41293	Q6WWW4	UPL3_ARATH	UPL3	At4g38600/At4g38610	E3 ubiquitin-protein ligase UPL3
	2.06536	-0.0579666	Arabidopsis thaliana	7.93852	7.92169	7.93399	7.85187	7.88081	7.88762	7.93852	7.92169	7.93399	7.85187	7.88081	7.88762	Q9LZV9	NLTPA_ARATH	LTP10	At5g01870	Non-specific lipid-transfer protein 10
	0.463762	-0.0581032	Arabidopsis thaliana	7.29667	7.18752	7.22789	7.11394	7.26245	7.16137	7.29667	7.18752	7.22789	7.11394	7.26245	7.16137	O49552	DDB1B_ARATH	DDB1B	At4g21100	DNA damage-binding protein 1b
	0.400167	-0.0594842	Arabidopsis thaliana	8.63949	8.49969	8.64444	8.48001	8.5092	8.61595	8.63949	8.49969	8.64444	8.48001	8.5092	8.61595	Q94A40	COPA1_ARATH	At1g62020	At1g62020	Coatomer subunit alpha-1
	0.467298	-0.0604086	Arabidopsis thaliana	8.5832	8.7185	8.71433	8.63849	8.65225	8.54407	8.5832	8.7185	8.71433	8.63849	8.65225	8.54407	Q8W4B1	RCF3_ARATH	RCF3	At5g53060	RNA-binding KH domain-containing protein RCF3
	0.144622	-0.0615082	Arabidopsis thaliana	7.18469	6.85233	7.33244	6.92512	7.14922	7.11059	7.18469	NaN	7.33244	6.92512	7.14922	7.11059	A0A1P8B1N2	A0A1P8B1N2_ARATH	MAK10	At2g11000	MAK10 homologue
	0.426585	-0.0616436	Arabidopsis thaliana	8.46538	8.5966	8.6721	8.49276	8.51983	8.53656	8.46538	8.5966	8.6721	8.49276	8.51983	8.53656	P57691	RLA03_ARATH	RPP0C	At3g11250	60S acidic ribosomal protein P0-3
	0.108196	-0.0617237	Arabidopsis thaliana	6.92546	6.78999	6.82385	6.99588	6.38079	6.97746	NaN	6.78999	NaN	6.99588	NaN	6.97746	Q39255	SKP1A_ARATH	SKP1A	At1g75950	SKP1-like protein 1A
	1.21074	-0.0634877	Arabidopsis thaliana	7.63849	7.65801	7.59988	7.54407	7.55871	7.60314	7.63849	7.65801	7.59988	7.54407	7.55871	7.60314	A0A1P8B4G8	A0A1P8B4G8_ARATH	DL3505W	At4g14930	Survival protein SurE-like phosphatase/nucleotidase
	0.138135	-0.0637765	Arabidopsis thaliana	6.50684	6.99255	7.01284	6.85069	6.76409	6.70613	6.50684	6.99255	7.01284	6.85069	6.76409	NaN	P56753	NDHH_ARATH	ndhH	AtCg01110	NAD(P)H-quinone oxidoreductase subunit H, chloroplastic
	0.185213	-0.0645227	Arabidopsis thaliana	6.74973	7.15229	6.76156	6.79936	6.84583	6.82482	NaN	7.15229	NaN	6.79936	6.84583	6.82482	Q9C505	IF5A3_ARATH	ELF5A-3	At1g69410	Eukaryotic translation initiation factor 5A-3
	1.13709	-0.065149	Arabidopsis thaliana	8.79169	8.8488	8.76641	8.75664	8.73799	8.71684	8.79169	8.8488	8.76641	8.75664	8.73799	8.71684	O80567	LRP6B_ARATH	LARP6B	At2g43970	La-related protein 6B
	1.4066	-0.0666173	Arabidopsis thaliana	7.74507	7.76641	7.75051	7.72835	7.67578	7.65801	7.74507	7.76641	7.75051	7.72835	7.67578	7.65801	P29511	TBA6_ARATH	TUBA6	At4g14960	Tubulin alpha-6 chain
	0.143862	-0.0671527	Arabidopsis thaliana	6.53742	7.12309	6.71796	6.73139	6.71586	6.72977	NaN	NaN	NaN	6.73139	6.71586	6.72977	Q9SN85	PP267_ARATH	PCMP-H76	At3g47530	Pentatricopeptide repeat-containing protein At3g47530
	0.203587	-0.0672879	Arabidopsis thaliana	7.9722	8.20951	8.1038	8.19312	8.06446	7.82607	7.9722	8.20951	8.1038	8.19312	8.06446	7.82607	Q56WH4	HDT2_ARATH	HDT2	At5g22650	Histone deacetylase HDT2
	0.417325	-0.0683878	Arabidopsis thaliana	7.66839	7.88423	7.85309	7.75435	7.74896	7.69723	7.66839	7.88423	7.85309	7.75435	7.74896	7.69723	Q8VYU4	CCR4F_ARATH	CCR4-6	At5g11350	Carbon catabolite repressor protein 4 homolog 6
	1.85198	-0.0733236	Arabidopsis thaliana	9.18752	9.17898	9.13354	9.10037	9.09691	9.08279	9.18752	9.17898	9.13354	9.10037	9.09691	9.08279	B9DGT7	TBA2_ARATH	TUBA2	At1g50010	Tubulin alpha-2 chain
	3.05757	-0.0751785	Arabidopsis thaliana	8.5302	8.53908	8.51455	8.4609	8.45179	8.4456	8.5302	8.53908	8.51455	8.4609	8.45179	8.4456	A0A2P2CLH2	A0A2P2CLH2_ARATH	nad7	AtMg00510	NADH dehydrogenase subunit 7
	0.34225	-0.0760279	Arabidopsis thaliana	8.0086	8.27416	8.28103	8.13672	8.1271	8.07188	8.0086	8.27416	8.28103	8.13672	8.1271	8.07188	P41377	IF4A2_ARATH	TIF4A-2	At1g54270	Eukaryotic initiation factor 4A-2
	1.45591	-0.0764325	Arabidopsis thaliana	8.29226	8.31387	8.36361	8.22789	8.24304	8.26951	8.29226	8.31387	8.36361	8.22789	8.24304	8.26951	Q9LVM1	AB25B_ARATH	ABCB25	At5g58270	ABC transporter B family member 25, mitochondrial
	0.28407	-0.0771662	Arabidopsis thaliana	6.74756	7.10037	7.03743	6.86131	6.90909	6.88346	6.74756	7.10037	7.03743	6.86131	6.90909	6.88346	Q9FLW9	PKP2_ARATH	PKP2	At5g52920	Plastidial pyruvate kinase 2
	1.67912	-0.0779613	Arabidopsis thaliana	8.66087	8.67302	8.72754	8.617	8.61066	8.59988	8.66087	8.67302	8.72754	8.617	8.61066	8.59988	Q96292	ACT2_ARATH	ACT2	At3g18780	Actin-2
	1.33796	-0.0780001	Arabidopsis thaliana	9.11394	9.04139	9.07918	8.96661	9.0086	9.02531	9.11394	9.04139	9.07918	8.96661	9.0086	9.02531	P21218	PORB_ARATH	PORB	At4g27440	Protochlorophyllide reductase B, chloroplastic
	0.871322	-0.0790628	Arabidopsis thaliana	8.35984	8.50379	8.44716	8.35793	8.3483	8.36736	8.35984	8.50379	8.44716	8.35793	8.3483	8.36736	Q38882	PLDA1_ARATH	PLDALPHA1	At3g15730	Phospholipase D alpha 1
	0.0924233	-0.079711	Arabidopsis thaliana	7.91751	7.90956	6.99634	7.56467	7.55871	7.4609	7.91751	7.90956	NaN	7.56467	7.55871	7.4609	Q93W22	RL103_ARATH	RPL10C	At1g66580	60S ribosomal protein L10-3
	0.0911016	-0.0829457	Arabidopsis thaliana	7.43136	7.45025	6.8071	7.3927	7.3927	6.65448	7.43136	7.45025	NaN	7.3927	7.3927	NaN	Q9FMH8	RD21B_ARATH	RD21B	At5g43060	Probable cysteine protease RD21B
	0.366312	-0.0839861	Arabidopsis thaliana	7.48714	7.25768	7.3784	7.19033	7.25768	7.42325	7.48714	7.25768	7.3784	7.19033	7.25768	7.42325	Q9FIB6	PS12A_ARATH	RPN5A	At5g09900	26S proteasome non-ATPase regulatory subunit 12 homolog A
	2.57743	-0.0851412	Arabidopsis thaliana	9.36736	9.35025	9.38739	9.26951	9.29226	9.2878	9.36736	9.35025	9.38739	9.26951	9.29226	9.2878	Q0WPZ0	Q0WPZ0_ARATH	emb1427	At1g80260	Gamma-tubulin complex component
	0.432961	-0.0882802	Arabidopsis thaliana	7.85003	8.02938	7.95713	7.84198	7.98543	7.74429	7.85003	8.02938	7.95713	7.84198	7.98543	7.74429	F4JY37	RUK_ARATH	RUK	At5g18700	Serine/threonine-protein kinase RUNKEL
	2.54747	-0.0910565	Arabidopsis thaliana	9.10721	9.08636	9.0607	8.99913	8.9952	8.98677	9.10721	9.08636	9.0607	8.99913	8.9952	8.98677	P41376	IF4A1_ARATH	EIF4A1	At3g13920	Eukaryotic initiation factor 4A-1
	0.0975666	-0.0933167	Arabidopsis thaliana	6.54676	7.21219	7.38739	7.15836	7.20683	6.5012	NaN	7.21219	7.38739	7.15836	7.20683	NaN	Q9LSA3	RL303_ARATH	RPL30C	At3g18740	60S ribosomal protein L30-3
	0.564932	-0.0953469	Arabidopsis thaliana	7.70243	7.88081	7.83759	7.78247	7.60959	7.74272	7.70243	7.88081	7.83759	7.78247	7.60959	7.74272	P56757	ATPA_ARATH	atpA	AtCg00120	ATP synthase subunit alpha, chloroplastic
	2.63642	-0.0971359	Arabidopsis thaliana	9.7839	9.75891	9.75664	9.68574	9.67394	9.64836	9.7839	9.75891	9.75664	9.68574	9.67394	9.64836	Q9C5H9	GACP2_ARATH	GCP2	At5g17410	Gamma-tubulin complex component 2
	0.459376	-0.0973039	Arabidopsis thaliana	7.6981	7.83187	7.76118	7.83187	7.57519	7.59218	7.6981	7.83187	7.76118	7.83187	7.57519	7.59218	Q9LUW6	RH9_ARATH	RH9	At3g22310	DEAD-box ATP-dependent RNA helicase 9, mitochondrial
	0.45763	-0.0982011	Arabidopsis thaliana	8.43457	8.63448	8.65514	8.36922	8.57749	8.48287	8.43457	8.63448	8.65514	8.36922	8.57749	8.48287	P21238	CPNA1_ARATH	CPN60A1	At2g28000	Chaperonin 60 subunit alpha 1, chloroplastic
	3.29693	-0.0996393	Arabidopsis thaliana	9.17319	9.2014	9.19033	9.09691	9.07918	9.0899	9.17319	9.2014	9.19033	9.09691	9.07918	9.0899	Q9SV20	COPB2_ARATH	At4g31490	At4g31490	Coatomer subunit beta-2
	3.89062	-0.099666	Arabidopsis thaliana	8.9058	8.90849	8.91855	8.8169	8.8169	8.80003	8.9058	8.90849	8.91855	8.8169	8.8169	8.80003	P42825	DNAJ2_ARATH	ATJ2	At5g22060	Chaperone protein dnaJ 2
	1.12822	-0.101678	Arabidopsis thaliana	8.68305	8.65801	8.63649	8.5977	8.47712	8.5977	8.68305	8.65801	8.63649	8.5977	8.47712	8.5977	Q9LYF8	Q9LYF8_ARATH	At5g11720	At5g11720	AT5g11720/T22P22_110
	0.45888	-0.101694	Arabidopsis thaliana	6.76364	6.75086	7.04089	6.75923	6.72257	6.76851	NaN	NaN	NaN	6.75923	6.72257	6.76851	F4I9R1	F4I9R1_ARATH	AT1G58110	At1g58110	Basic-leucine zipper (BZIP) transcription factor family protein
	0.369595	-0.102554	Arabidopsis thaliana	7.94596	7.98046	8.19312	7.85003	7.85126	8.11059	7.94596	7.98046	8.19312	7.85003	7.85126	8.11059	Q8GUL2	MOS14_ARATH	MOS14	At5g62600	Transportin MOS14
	0.578171	-0.103776	Arabidopsis thaliana	7.22011	7.29003	7.31597	7.0569	7.31175	7.14613	7.22011	7.29003	7.31597	7.0569	7.31175	7.14613	Q8GXJ1	HDA15_ARATH	HDA15	At3g18520	Histone deacetylase 15
	0.796083	-0.104486	Arabidopsis thaliana	7.29447	7.18752	7.1038	7.0569	7.13988	7.07555	7.29447	7.18752	7.1038	7.0569	7.13988	7.07555	Q42510	GNOM_ARATH	GN	At1g13980	ARF guanine-nucleotide exchange factor GNOM
	2.88421	-0.10561	Arabidopsis thaliana	9.64345	9.66087	9.67852	9.54033	9.56937	9.5563	9.64345	9.66087	9.67852	9.54033	9.56937	9.5563	Q9ASR1	EF2_ARATH	LOS1	At1g56070/At1g56075	Elongation factor 2
	1.673	-0.106155	Arabidopsis thaliana	7.36549	7.41996	7.3483	7.25768	7.30963	7.24797	7.36549	7.41996	7.3483	7.25768	7.30963	7.24797	O22826	O22826_ARATH	At2g43770	At2g43770	At2g43770
	0.504425	-0.10999	Arabidopsis thaliana	7.69108	7.67302	7.76567	7.63849	7.42651	7.7348	7.69108	7.67302	7.76567	7.63849	7.42651	7.7348	P42770	GSHRP_ARATH	EMB2360	At3g54660	Glutathione reductase, chloroplastic
	1.32115	-0.114649	Arabidopsis thaliana	8.0569	8.17319	8.06819	8.01703	7.96095	7.97635	8.0569	8.17319	8.06819	8.01703	7.96095	7.97635	Q94K01	DBR1_ARATH	DBR1	At4g31770	Lariat debranching enzyme
	4.6529	-0.115269	Arabidopsis thaliana	7.92324	7.92737	7.9345	7.81954	7.81358	7.80618	7.92324	7.92737	7.9345	7.81954	7.81358	7.80618	Q9SV21	COPB1_ARATH	At4g31480	At4g31480	Coatomer subunit beta-1
	0.870281	-0.116078	Arabidopsis thaliana	8.23805	8.42651	8.36736	8.26007	8.25042	8.17319	8.23805	8.42651	8.36736	8.26007	8.25042	8.17319	Q9T074	PCKA1_ARATH	PCK1	At4g37870	Phosphoenolpyruvate carboxykinase (ATP) 1
	0.536172	-0.117373	Arabidopsis thaliana	7.45637	7.44871	7.48714	7.45179	7.43297	7.15534	7.45637	7.44871	7.48714	7.45179	7.43297	7.15534	O22224	NP93A_ARATH	NUP93A	At2g41620	Nuclear pore complex protein NUP93A
	2.90994	-0.119404	Arabidopsis thaliana	8.61384	8.63347	8.5955	8.47712	8.49693	8.51054	8.61384	8.63347	8.5955	8.47712	8.49693	8.51054	P0DH91	ARF2B_ARATH	ARF2-B	At1g70490	ADP-ribosylation factor 2-B
	1.63927	-0.119419	Arabidopsis thaliana	8.33244	8.35218	8.29885	8.26245	8.2014	8.16137	8.33244	8.35218	8.29885	8.26245	8.2014	8.16137	Q9ZQE5	PP153_ARATH	PCMP-H66	At2g15690	Pentatricopeptide repeat-containing protein At2g15690, mitochondrial
	3.82867	-0.120024	Arabidopsis thaliana	7.90526	7.91487	7.88593	7.78104	7.78319	7.78176	7.90526	7.91487	7.88593	7.78104	7.78319	7.78176	Q9T029	RS254_ARATH	RPS25E	At4g39200	40S ribosomal protein S25-4
	1.62772	-0.120169	Arabidopsis thaliana	7.31597	7.25042	7.27875	7.14922	7.12057	7.21484	7.31597	7.25042	7.27875	7.14922	7.12057	7.21484	Q94BZ7	GYRBM_ARATH	GYRBM	At5g04130	DNA gyrase subunit B, mitochondrial
	0.128402	-0.120747	Arabidopsis thaliana	6.22185	6.99412	6.87565	6.82958	6.81892	6.08088	NaN	NaN	6.87565	6.82958	6.81892	NaN	Q9LXV3	DIT1_ARATH	DIT1	At5g12860	Dicarboxylate transporter 1, chloroplastic
	1.58663	-0.121792	Arabidopsis thaliana	7.69897	7.71096	7.71684	7.57864	7.53148	7.65128	7.69897	7.71096	7.71684	7.57864	7.53148	7.65128	Q9SX85	SEC3A_ARATH	SEC3A	At1g47550	Exocyst complex component SEC3A
	0.794831	-0.123625	Arabidopsis thaliana	8.0569	7.96895	8.14922	8	7.96661	7.83759	8.0569	7.96895	8.14922	8	7.96661	7.83759	Q9LZI2	UXS2_ARATH	UXS2	At3g62830	UDP-glucuronic acid decarboxylase 2
	0.334749	-0.126671	Arabidopsis thaliana	7.88366	8.32428	8.37107	8.04139	8.0607	8.09691	7.88366	8.32428	8.37107	8.04139	8.0607	8.09691	Q94KD0	TA15B_ARATH	TAF15B	At5g58470	Transcription initiation factor TFIID subunit 15b
	0.158916	-0.126773	Arabidopsis thaliana	7.4133	7.49136	6.55963	6.99013	7.02938	7.06446	7.4133	7.49136	NaN	6.99013	7.02938	7.06446	Q5XEV4	Q5XEV4_ARATH	AT1G65030	At1g65030	At1g65030
	0.285291	-0.128712	Arabidopsis thaliana	7.39794	7.27416	7.3483	7.45939	6.86524	7.30963	7.39794	7.27416	7.3483	7.45939	6.86524	7.30963	Q9M5A9	GPT1_ARATH	GPT1	At5g54800	Glucose-6-phosphate/phosphate translocator 1, chloroplastic
	1.67153	-0.129481	Arabidopsis thaliana	8.28103	8.30963	8.3962	8.21219	8.19033	8.1959	8.28103	8.30963	8.3962	8.21219	8.19033	8.1959	Q9FPF0	DJ1A_ARATH	DJ1A	At3g14990	Protein DJ-1 homolog A
	0.636943	-0.131111	Arabidopsis thaliana	8.1959	8.30103	8.21484	8.26717	8.08279	7.96848	8.1959	8.30103	8.21484	8.26717	8.08279	7.96848	Q9C658	DCP5_ARATH	DCP5	At1g26110	Protein decapping 5
	0.862596	-0.131773	Arabidopsis thaliana	8.35793	8.54777	8.32634	8.28556	8.24797	8.3032	8.35793	8.54777	8.32634	8.28556	8.24797	8.3032	A0A1P8BFZ5	A0A1P8BFZ5_ARATH	FIP1[V]	At5g58040	FIP1[V]-like protein
	1.1373	-0.132168	Arabidopsis thaliana	8.30103	8.35218	8.36736	8.20683	8.29667	8.12057	8.30103	8.35218	8.36736	8.20683	8.29667	8.12057	F4JCU0	SUA_ARATH	SUA	At3g54230	SUPPRESSOR OF ABI3-5
	0.156459	-0.133689	Arabidopsis thaliana	6.44185	7.32428	7.29447	6.61641	6.98622	7.0569	NaN	7.32428	7.29447	NaN	6.98622	7.0569	Q9SKI4	RFA1A_ARATH	RPA1A	At2g06510	Replication protein A 70 kDa DNA-binding subunit A
	1.94511	-0.134909	Arabidopsis thaliana	8.68931	8.58659	8.65225	8.49969	8.51587	8.50786	8.68931	8.58659	8.65225	8.49969	8.51587	8.50786	P29515	TBB7_ARATH	TUBB7	At2g29550	Tubulin beta-7 chain
	1.02949	-0.135221	Arabidopsis thaliana	8.23553	8.36549	8.16137	8.11059	8.14922	8.09691	8.23553	8.36549	8.16137	8.11059	8.14922	8.09691	Q56YP1	Q56YP1_ARATH	At4g01290	At4g01290	Chorismate synthase
	1.38344	-0.13556	Arabidopsis thaliana	9.0569	8.9345	8.91062	8.82995	8.82217	8.84323	9.0569	8.9345	8.91062	8.82995	8.82217	8.84323	Q93Y22	COPD_ARATH	At5g05010	At5g05010	Coatomer subunit delta
	2.10906	-0.138837	Arabidopsis thaliana	8.30535	8.31806	8.38202	8.16732	8.20412	8.21748	8.30535	8.31806	8.38202	8.16732	8.20412	8.21748	Q9ZQ26	Q9ZQ26_ARATH	At2g24420	At2g24420	AT2G24420 protein
	1.86482	-0.141147	Arabidopsis thaliana	7.90687	7.91009	7.99564	7.7679	7.79518	7.82607	7.90687	7.91009	7.99564	7.7679	7.79518	7.82607	P25819	CATA2_ARATH	CAT2	At4g35090	Catalase-2
	2.29657	-0.141263	Arabidopsis thaliana	9.32838	9.32428	9.34635	9.15534	9.18184	9.23805	9.32838	9.32428	9.34635	9.15534	9.18184	9.23805	B3H5K9	NEDD1_ARATH	NEDD1	At5g05970	Protein NEDD1
	2.73343	-0.142268	Arabidopsis thaliana	7.90687	7.9154	7.943	7.79727	7.74741	7.79379	7.90687	7.9154	7.943	7.79727	7.74741	7.79379	Q8L611	SC31B_ARATH	SEC31B	At3g63460	Protein transport protein SEC31 homolog B
	1.28653	-0.143333	Arabidopsis thaliana	7.78176	7.76716	7.92891	7.67394	7.6981	7.67578	7.78176	7.76716	7.92891	7.67394	7.6981	7.67578	Q9C718	RH20_ARATH	RH20	At1g55150	DEAD-box ATP-dependent RNA helicase 20
	3.02609	-0.145628	Arabidopsis thaliana	9.32428	9.32015	9.31597	9.14301	9.19866	9.18184	9.32428	9.32015	9.31597	9.14301	9.19866	9.18184	Q9FVQ1	NUCL1_ARATH	NUCL1	At1g48920	Nucleolin 1
	2.41093	-0.147753	Arabidopsis thaliana	7.34635	7.36173	7.29885	7.19312	7.15836	7.21219	7.34635	7.36173	7.29885	7.19312	7.15836	7.21219	Q9CAN8	MBOA2_ARATH	LPCAT2	At1g63050	Lysophospholipid acyltransferase 2
	2.29804	-0.147973	Arabidopsis thaliana	7.73878	7.7332	7.69723	7.55023	7.55388	7.62118	7.73878	7.7332	7.69723	7.55023	7.55388	7.62118	P29517	TBB9_ARATH	TUBB9	At4g20890	Tubulin beta-9 chain
	0.507819	-0.148851	Arabidopsis thaliana	6.77497	7.07702	6.6496	6.65852	6.67375	6.72277	NaN	NaN	NaN	6.65852	6.67375	6.72277	Q9AST1	TAF15_ARATH	TAF15	At1g50300	Transcription initiation factor TFIID subunit 15
	1.8745	-0.149146	Arabidopsis thaliana	7.75664	7.72263	7.67394	7.54033	7.54531	7.62014	7.75664	7.72263	7.67394	7.54033	7.54531	7.62014	O80501	RAH1B_ARATH	RABH1B	At2g44610	Ras-related protein RABH1b
	1.79807	-0.149872	Arabidopsis thaliana	7.70927	7.70927	7.78817	7.55023	7.56937	7.63749	7.70927	7.70927	7.78817	7.55023	7.56937	7.63749	Q9SFB1	Q9SFB1_ARATH	F17A17.37	At3g08030	F17A17.37 protein
	1.26391	-0.150479	Arabidopsis thaliana	7.52244	7.41664	7.60853	7.35411	7.37658	7.36549	7.52244	7.41664	7.60853	7.35411	7.37658	7.36549	Q94CJ5	RER4_ARATH	RER4	At5g12470	Protein RETICULATA-RELATED 4, chloroplastic
	0.603201	-0.152252	Arabidopsis thaliana	7.91009	8.0086	8.05308	7.85187	8.01284	7.65031	7.91009	8.0086	8.05308	7.85187	8.01284	7.65031	X5JB51	SECAB_ARATH	SEC10b	At5g12365	Exocyst complex component SEC10b
	2.09361	-0.153141	Arabidopsis thaliana	7.96567	8.01284	7.95328	7.79865	7.87506	7.79865	7.96567	8.01284	7.95328	7.79865	7.87506	7.79865	Q93V62	Q93V62_ARATH	AT4G27450	At4g27450	AT4g27450/F27G19_50
	1.98464	-0.154294	Arabidopsis thaliana	7.53656	7.60097	7.5966	7.39445	7.47712	7.39967	7.53656	7.60097	7.5966	7.39445	7.47712	7.39967	Q9LF33	UGDH3_ARATH	UGD3	At5g15490	UDP-glucose 6-dehydrogenase 3
	1.20255	-0.155103	Arabidopsis thaliana	6.83022	6.99787	6.97459	6.78456	6.72393	6.82887	NaN	NaN	NaN	6.78456	6.72393	6.82887	Q9LX65	VATH_ARATH	VHA-H	At3g42050	V-type proton ATPase subunit H
	2.84165	-0.155555	Arabidopsis thaliana	7.39093	7.36549	7.38382	7.19866	7.26007	7.21484	7.39093	7.36549	7.38382	7.19866	7.26007	7.21484	P42643	14331_ARATH	GRF1	At4g09000	14-3-3-like protein GF14 chi
	0.759748	-0.157444	Arabidopsis thaliana	7.25768	7.32015	7.53148	7.13672	7.2014	7.29885	7.25768	7.32015	7.53148	7.13672	7.2014	7.29885	Q9SHF3	AGO2_ARATH	AGO2	At1g31280	Protein argonaute 2
	2.10879	-0.158385	Arabidopsis thaliana	8.31387	8.38021	8.35025	8.24055	8.17026	8.15836	8.31387	8.38021	8.35025	8.24055	8.17026	8.15836	Q8RXK6	RH8_ARATH	RH8	At4g00660	DEAD-box ATP-dependent RNA helicase 8
	2.84922	-0.159965	Arabidopsis thaliana	8.95665	9.02531	8.98318	8.82672	8.83569	8.82282	8.95665	9.02531	8.98318	8.82672	8.83569	8.82282	Q8L5Y6	CAND1_ARATH	CAND1	At2g02560	Cullin-associated NEDD8-dissociated protein 1
	2.48008	-0.160245	Arabidopsis thaliana	8.26951	8.21219	8.18469	8.0607	8.05308	8.07188	8.26951	8.21219	8.18469	8.0607	8.05308	8.07188	P24636	TBB4_ARATH	TUBB4	At5g44340	Tubulin beta-4 chain
	1.61621	-0.160774	Arabidopsis thaliana	8.26717	8.18469	8.28556	8.13354	8.02119	8.10037	8.26717	8.18469	8.28556	8.13354	8.02119	8.10037	Q8L828	COB23_ARATH	At3g15980	At3g15980	Coatomer subunit beta'-3
	0.177225	-0.1609	Arabidopsis thaliana	7.42813	7.4456	6.76885	7.45332	7.14922	6.55736	7.42813	7.4456	NaN	7.45332	7.14922	NaN	Q0WQ75	VPS51_ARATH	VPS51	At4g02030	Vacuolar protein sorting-associated protein 51 homolog
	1.73834	-0.161173	Arabidopsis thaliana	8.68034	8.67578	8.71096	8.56937	8.44716	8.56703	8.68034	8.67578	8.71096	8.56937	8.44716	8.56703	Q42536	PORA_ARATH	PORA	At5g54190	Protochlorophyllide reductase A, chloroplastic
	4.68045	-0.162625	Arabidopsis thaliana	8.27646	8.27875	8.27416	8.1038	8.11059	8.1271	8.27646	8.27875	8.27416	8.1038	8.11059	8.1271	P42794	RL112_ARATH	RPL11B	At3g58700; At4g18730; At5g45775	60S ribosomal protein L11-2
	0.944109	-0.163544	Arabidopsis thaliana	7.72346	7.80618	7.94448	7.69373	7.56467	7.72509	7.72346	7.80618	7.94448	7.69373	7.56467	7.72509	Q9C522	ACLB1_ARATH	ACLB-1	At3g06650	ATP-citrate synthase beta chain protein 1
	0.371972	-0.166438	Arabidopsis thaliana	7.3075	6.89615	6.68582	6.75293	6.75589	6.88132	7.3075	NaN	NaN	6.75293	6.75589	6.88132	Q9FHY8	HLB1_ARATH	HLB1	At5g41950	Protein HLB1
	2.90391	-0.170362	Arabidopsis thaliana	8.03342	8.00432	7.98989	7.86034	7.85003	7.80618	8.03342	8.00432	7.98989	7.86034	7.85003	7.80618	Q9ZW07	PUM1_ARATH	APUM1	At2g29200	Pumilio homolog 1
	1.8859	-0.170922	Arabidopsis thaliana	8.83378	8.7348	8.86747	8.64933	8.63347	8.64048	8.83378	8.7348	8.86747	8.64933	8.63347	8.64048	P25858	G3PC1_ARATH	GAPC1	At3g04120	Glyceraldehyde-3-phosphate dehydrogenase GAPC1, cytosolic
	3.13404	-0.171573	Arabidopsis thaliana	8.43136	8.4183	8.47567	8.26951	8.28103	8.26007	8.43136	8.4183	8.47567	8.26951	8.28103	8.26007	Q94AW8	DNAJ3_ARATH	ATJ3	At3g44110	Chaperone protein dnaJ 3
	0.390807	-0.172831	Arabidopsis thaliana	7.49831	7.51587	7.13526	7.11727	7.4843	7.02938	7.49831	7.51587	NaN	7.11727	7.4843	7.02938	Q9SEX2	KTNA1_ARATH	AAA1	At1g80350	Katanin p60 ATPase-containing subunit A1
	0.615	-0.177309	Arabidopsis thaliana	7.70927	7.46687	7.56229	7.37291	7.60314	7.23045	7.70927	7.46687	7.56229	7.37291	7.60314	7.23045	Q9SGY2	ACLA1_ARATH	ACLA-1	At1g10670	ATP-citrate synthase alpha chain protein 1
	4.12894	-0.177408	Arabidopsis thaliana	8.00432	7.99167	7.98182	7.80754	7.83187	7.80618	8.00432	7.99167	7.98182	7.80754	7.83187	7.80618	F4J738	SAD2H_ARATH	At3g59020	At3g59020	Importin beta-like SAD2 homolog
	0.874249	-0.177453	Arabidopsis thaliana	7.38561	7.44871	7.40824	7.36549	7.2878	7.0569	7.38561	7.44871	7.40824	7.36549	7.2878	7.0569	A0A1P8B6W9	A0A1P8B6W9_ARATH	DL3960W	At4g15840	BTB/POZ domain-containing protein
	2.22218	-0.178486	Arabidopsis thaliana	7.32015	7.29447	7.38739	7.13354	7.13988	7.19312	7.32015	7.29447	7.38739	7.13354	7.13988	7.19312	Q9LPV8	ERF1Y_ARATH	ERF1-2	At1g12920	Eukaryotic peptide chain release factor subunit 1-2
	0.37921	-0.179664	Arabidopsis thaliana	7.78817	8.13672	8.13672	7.75967	8.15229	7.61066	7.78817	8.13672	8.13672	7.75967	8.15229	7.61066	P29514	TBB6_ARATH	TUBB6	At5g12250	Tubulin beta-6 chain
	3.42356	-0.18276	Arabidopsis thaliana	8.85309	8.85974	8.81558	8.66181	8.67486	8.64345	8.85309	8.85974	8.81558	8.66181	8.67486	8.64345	P17745	EFTU_ARATH	TUFA	At4g20360	Elongation factor Tu, chloroplastic
	2.64876	-0.185217	Arabidopsis thaliana	7.51322	7.53782	7.49415	7.3483	7.35793	7.2833	7.51322	7.53782	7.49415	7.3483	7.35793	7.2833	Q9FEF8	FBRL1_ARATH	FIB1	At5g52470	rRNA 2'-O-methyltransferase fibrillarin 1
	2.22341	-0.187877	Arabidopsis thaliana	7.48572	7.58092	7.56229	7.34044	7.39445	7.33041	7.48572	7.58092	7.56229	7.34044	7.39445	7.33041	P29513	TBB5_ARATH	TUBB5	At1g20010	Tubulin beta-5 chain
	0.191096	-0.190572	Arabidopsis thaliana	6.80013	7.98945	7.8488	7.21484	7.40312	7.44871	NaN	7.98945	7.8488	7.21484	7.40312	7.44871	P28186	RAE1C_ARATH	RABE1C	At3g46060	Ras-related protein RABE1c
	2.73793	-0.19184	Arabidopsis thaliana	8.06446	8.02531	8.03342	7.87332	7.87157	7.80277	8.06446	8.02531	8.03342	7.87332	7.87157	7.80277	Q93VG5	RS81_ARATH	RPS8A	At5g20290	40S ribosomal protein S8-1
	3.41783	-0.195924	Arabidopsis thaliana	8.75815	8.71517	8.77232	8.55509	8.54407	8.55871	8.75815	8.71517	8.77232	8.55509	8.54407	8.55871	Q9LRR9	GLO1_ARATH	GLO1	At3g14420	Glycolate oxidase 1
	4.409	-0.201018	Arabidopsis thaliana	10.301	10.2989	10.2967	10.1004	10.1139	10.0792	10.301	10.2989	10.2967	10.1004	10.1139	10.0792	P38557	TBG1_ARATH	TUBG1	At3g61650	Tubulin gamma-1 chain
	0.718116	-0.209001	Arabidopsis thaliana	7.2833	7.12617	7.31597	7.15836	7.14613	6.79395	7.2833	NaN	7.31597	7.15836	7.14613	NaN	Q8GYA6	PS13B_ARATH	RPN9B	At4g19006	26S proteasome non-ATPase regulatory subunit 13 homolog B
	3.73432	-0.209172	Arabidopsis thaliana	9.30535	9.2833	9.33646	9.10037	9.1038	9.09342	9.30535	9.2833	9.33646	9.10037	9.1038	9.09342	P53492	ACT7_ARATH	ACT7	At5g09810	Actin-7
	0.218338	-0.212882	Arabidopsis thaliana	6.50368	7.48287	7.33445	7.1271	7.11394	6.44131	NaN	7.48287	7.33445	7.1271	7.11394	6.44131	Q8H183	BUP1_ARATH	PYD3	At5g64370	Beta-ureidopropionase
	2.96627	-0.215368	Arabidopsis thaliana	7.37107	7.3483	7.31806	7.16732	7.1271	7.09691	7.37107	7.3483	7.31806	7.16732	7.1271	7.09691	Q9SR01	PP212_ARATH	PCMP-E81	At3g04750	Pentatricopeptide repeat-containing protein At3g04750, mitochondrial
	2.2522	-0.216644	Arabidopsis thaliana	8.69723	8.71181	8.80209	8.47567	8.53529	8.55023	8.69723	8.71181	8.80209	8.47567	8.53529	8.55023	Q9LX88	R15A4_ARATH	RPS15AD	At3g46040	40S ribosomal protein S15a-4
	1.65173	-0.219734	Arabidopsis thaliana	7.73878	7.75967	7.78958	7.62737	7.42975	7.57171	7.73878	7.75967	7.78958	7.62737	7.42975	7.57171	O04310	JAL34_ARATH	JAL34	At3g16460	Jacalin-related lectin 34
	2.64309	-0.221529	Arabidopsis thaliana	8.17609	8.22789	8.14301	7.98811	7.92117	7.97313	8.17609	8.22789	8.14301	7.98811	7.92117	7.97313	P54609	CD48A_ARATH	CDC48A	At3g09840	Cell division control protein 48 homolog A
	2.26076	-0.223629	Arabidopsis thaliana	7.07555	7.14922	7.13988	6.86711	6.86117	6.96548	7.07555	7.14922	7.13988	6.86711	6.86117	6.96548	O64843	CID7_ARATH	CID7	At2g26280	Polyadenylate-binding protein-interacting protein 7
	2.04731	-0.226757	Arabidopsis thaliana	7.4133	7.46835	7.35793	7.13672	7.25527	7.16732	7.4133	7.46835	7.35793	7.13672	7.25527	7.16732	Q9LQK7	AB7I_ARATH	ABCI7	At1g32500	Protein ABCI7, chloroplastic
	2.5742	-0.230541	Arabidopsis thaliana	7.8293	7.90146	7.94596	7.66464	7.64836	7.6721	7.8293	7.90146	7.94596	7.66464	7.64836	7.6721	P48641	GSHRC_ARATH	At3g24170	At3g24170	Glutathione reductase, cytosolic
	1.03038	-0.233376	Arabidopsis thaliana	7.85733	8.01703	7.98498	7.90741	7.60638	7.64542	7.85733	8.01703	7.98498	7.90741	7.60638	7.64542	P0CJ46	ACT1_ARATH	ACT1	At2g37620	Actin-1
	2.93212	-0.234145	Arabidopsis thaliana	9.08279	9.02531	8.99739	8.81023	8.81756	8.77525	9.08279	9.02531	8.99739	8.81023	8.81756	8.77525	P38558	TBG2_ARATH	TUBG2	At5g05620	Tubulin gamma-2 chain
	2.38052	-0.234524	Arabidopsis thaliana	9.53275	9.47567	9.60314	9.29226	9.33244	9.2833	9.53275	9.47567	9.60314	9.29226	9.33244	9.2833	Q9LRS0	GLO2_ARATH	GLO2	At3g14415	Glycolate oxidase 2
	2.52068	-0.235414	Arabidopsis thaliana	7.3784	7.40483	7.4133	7.12057	7.233	7.13672	7.3784	7.40483	7.4133	7.12057	7.233	7.13672	Q8LAD0	PDX2_ARATH	PDX2	At5g60540	Probable pyridoxal 5'-phosphate synthase subunit PDX2
	2.7401	-0.242702	Arabidopsis thaliana	8.69897	8.79518	8.71767	8.51983	8.46835	8.49554	8.69897	8.79518	8.71767	8.51983	8.46835	8.49554	Q9SQV1	RH40_ARATH	RH40	At3g06480	DEAD-box ATP-dependent RNA helicase 40
	3.27643	-0.244766	Arabidopsis thaliana	8.88536	8.86213	8.9425	8.64542	8.65514	8.65514	8.88536	8.86213	8.9425	8.64542	8.65514	8.65514	Q9LUT2	METK4_ARATH	METK4	At3g17390	S-adenosylmethionine synthase 4
	2.2016	-0.25112	Arabidopsis thaliana	7.78675	7.65225	7.74974	7.48287	7.52114	7.43136	7.78675	7.65225	7.74974	7.48287	7.52114	7.43136	Q9FX54	G3PC2_ARATH	GAPC2	At1g13440	Glyceraldehyde-3-phosphate dehydrogenase GAPC2, cytosolic
	0.297414	-0.253591	Arabidopsis thaliana	7.48144	7.46538	6.54558	7.22011	6.74381	6.76772	7.48144	7.46538	6.54558	7.22011	NaN	NaN	Q9SJL8	METK3_ARATH	METK3	At2g36880	S-adenosylmethionine synthase 3
	0.253649	-0.256179	Arabidopsis thaliana	7.4183	6.86346	7.30103	7.62941	6.78828	6.39656	7.4183	NaN	7.30103	7.62941	NaN	NaN	A0A1P8B3V4	A0A1P8B3V4_ARATH	At4g40050	At4g40050	Signal transducer, putative (DUF3550/UPF0682)
	0.649485	-0.256357	Arabidopsis thaliana	7.58883	7.62634	7.77305	7.55991	7.59106	7.06819	7.58883	7.62634	7.77305	7.55991	7.59106	7.06819	P24100	CDKA1_ARATH	CDKA-1	At3g48750	Cyclin-dependent kinase A-1
	3.84696	-0.257141	Arabidopsis thaliana	9.10721	9.11394	9.14922	8.89042	8.86034	8.84819	9.10721	9.11394	9.14922	8.89042	8.86034	8.84819	Q9SF40	RL4A_ARATH	RPL4A	At3g09630	60S ribosomal protein L4-1
	2.77628	-0.262568	Arabidopsis thaliana	8.58206	8.67578	8.64738	8.39794	8.38917	8.33041	8.58206	8.67578	8.64738	8.39794	8.38917	8.33041	Q94AH9	FBRL2_ARATH	FIB2	At4g25630	rRNA 2'-O-methyltransferase fibrillarin 2
	0.599457	-0.262666	Arabidopsis thaliana	7.19866	7.22789	7.13988	7.13033	7.11059	6.5375	7.19866	7.22789	7.13988	7.13033	7.11059	NaN	Q94KJ7	VPS33_ARATH	VPS33	At3g54860	Vacuolar protein-sorting-associated protein 33 homolog
	4.15486	-0.263445	Arabidopsis thaliana	9.65706	9.63849	9.68842	9.38739	9.40312	9.40312	9.65706	9.63849	9.68842	9.38739	9.40312	9.40312	Q9FQ03	XRN3_ARATH	XRN3	At1g75660	5'-3' exoribonuclease 3
	2.64416	-0.26463	Arabidopsis thaliana	7.96567	8	7.98588	7.71265	7.78604	7.65896	7.96567	8	7.98588	7.71265	7.78604	7.65896	Q9SK84	Q9SK84_ARATH	AT1G22410	At1g22410	Phospho-2-dehydro-3-deoxyheptonate aldolase
	4.53625	-0.264675	Arabidopsis thaliana	8.56703	8.55388	8.59106	8.29885	8.31806	8.30103	8.56703	8.55388	8.59106	8.29885	8.31806	8.30103	P46286	RL81_ARATH	RPL8A	At2g18020	60S ribosomal protein L8-1
	1.72182	-0.267962	Arabidopsis thaliana	7.72997	7.77232	7.78176	7.4216	7.63043	7.42813	7.72997	7.77232	7.78176	7.4216	7.63043	7.42813	O81742	APBLC_ARATH	BETAC-AD	At4g23460	Beta-adaptin-like protein C
	1.08013	-0.268494	Arabidopsis thaliana	8.44248	8.19866	8.4624	7.94201	8.14922	8.20683	8.44248	8.19866	8.4624	7.94201	8.14922	8.20683	Q9FDZ9	RL212_ARATH	RPL21E	At1g57660; At1g57860	60S ribosomal protein L21-2
	3.97324	-0.271819	Arabidopsis thaliana	9.1271	9.15534	9.18184	8.89487	8.86747	8.88649	9.1271	9.15534	9.18184	8.89487	8.86747	8.88649	Q9ZVD0	SRRT_ARATH	SE	At2g27100	Serrate RNA effector molecule
	4.55379	-0.278815	Arabidopsis thaliana	8.57403	8.54407	8.53148	8.27416	8.27416	8.26482	8.57403	8.54407	8.53148	8.27416	8.27416	8.26482	F4K4Y6	F4K4Y6_ARATH	MDF20.11	At5g55670	RNA-binding (RRM/RBD/RNP motifs) family protein
	3.36753	-0.282737	Arabidopsis thaliana	8.07188	8.13354	8.11727	7.85612	7.79099	7.82737	8.07188	8.13354	8.11727	7.85612	7.79099	7.82737	F4JW79	RDM3_ARATH	RDM3	At5g04290	Protein RNA-directed DNA methylation 3
	3.66637	-0.283566	Arabidopsis thaliana	7.9284	7.9425	7.87099	7.63246	7.63548	7.62325	7.9284	7.9425	7.87099	7.63246	7.63548	7.62325	Q9LVC9	RLA32_ARATH	RPP3B	At5g57290	60S acidic ribosomal protein P3-2
	1.72506	-0.28444	Arabidopsis thaliana	7.85309	7.85673	7.79239	7.62014	7.40654	7.62221	7.85309	7.85673	7.79239	7.62014	7.40654	7.62221	Q9FLQ4	ODO2A_ARATH	At5g55070	At5g55070	Dihydrolipoyllysine-residue succinyltransferase component of 2-oxoglutarate dehydrogenase complex 1, mitochondrial
	3.80519	-0.2895	Arabidopsis thaliana	8.81491	8.86034	8.87332	8.54158	8.55871	8.57978	8.81491	8.86034	8.87332	8.54158	8.55871	8.57978	Q5YDB6	CPL1_ARATH	CPL1	At4g21670	RNA polymerase II C-terminal domain phosphatase-like 1
	0.373897	-0.289725	Arabidopsis thaliana	7.29447	7.33041	6.65517	7.06446	6.32523	7.02119	7.29447	7.33041	NaN	7.06446	NaN	7.02119	Q941D6	HDA14_ARATH	HDA14	At4g33470	Histone deacetylase 14, chloroplastic
	1.8117	-0.290536	Arabidopsis thaliana	7.74663	7.70243	7.56585	7.36173	7.46982	7.31175	7.74663	7.70243	7.56585	7.36173	7.46982	7.31175	Q0WQF4	VP53A_ARATH	VPS53	At1g50500	Vacuolar protein sorting-associated protein 53 A
	1.04268	-0.29141	Arabidopsis thaliana	7.52375	7.79239	7.5611	7.39794	7.46835	7.13672	7.52375	7.79239	7.5611	7.39794	7.46835	7.13672	Q94K73	SYFM_ARATH	At3g58140	At3g58140	Phenylalanine--tRNA ligase, chloroplastic/mitochondrial
	4.7222	-0.293051	Arabidopsis thaliana	8.45939	8.47276	8.50106	8.18184	8.18469	8.18752	8.45939	8.47276	8.50106	8.18184	8.18469	8.18752	Q9T043	RL142_ARATH	RPL14B	At4g27090	60S ribosomal protein L14-2
	1.98297	-0.294293	Arabidopsis thaliana	6.81644	6.76013	6.78828	6.38821	6.48897	6.60479	6.81644	6.76013	6.78828	6.38821	6.48897	6.60479	F4INY4	HVT1_ARATH	HVT1	At2g30800	DExH-box ATP-dependent RNA helicase DExH6
	0.326505	-0.297057	Arabidopsis thaliana	7.39967	6.72971	7.39093	7.16732	6.27431	7.18752	7.39967	NaN	7.39093	7.16732	NaN	7.18752	P31265	TCTP1_ARATH	TCTP1	At3g16640	Translationally-controlled tumor protein 1
	2.87253	-0.298428	Arabidopsis thaliana	7.80821	7.9058	7.78675	7.52244	7.549	7.53403	7.80821	7.9058	7.78675	7.52244	7.549	7.53403	Q9FKT7	Q9FKT7_ARATH	MDA7.16	At5g56100	Glycine-rich protein / oleosin
	1.238	-0.301608	Arabidopsis thaliana	8.48714	8.3784	8.61805	8.09342	8.11059	8.37475	8.48714	8.3784	8.61805	8.09342	8.11059	8.37475	Q93VT9	RL101_ARATH	RPL10A	At1g14320	60S ribosomal protein L10-1
	2.238	-0.30261	Arabidopsis thaliana	8.21748	8.20683	8.10037	7.91275	7.91593	7.78817	8.21748	8.20683	8.10037	7.91275	7.91593	7.78817	Q9SUQ8	DIR6_ARATH	DIR6	At4g23690	Dirigent protein 6
	2.31008	-0.303436	Arabidopsis thaliana	7.43136	7.47276	7.59988	7.21484	7.16137	7.21748	7.43136	7.47276	7.59988	7.21484	7.16137	7.21748	P51419	RL273_ARATH	RPL27C	At4g15000	60S ribosomal protein L27-3
	3.01473	-0.304021	Arabidopsis thaliana	7.67117	7.70927	7.75358	7.43297	7.43297	7.35603	7.67117	7.70927	7.75358	7.43297	7.43297	7.35603	Q9LXL5	SUS4_ARATH	SUS4	At3g43190	Sucrose synthase 4
	0.431841	-0.316626	Arabidopsis thaliana	6.56856	7.3032	7.17319	6.61117	6.37331	7.11059	NaN	7.3032	7.17319	NaN	NaN	7.11059	Q9LIA8	UGDH2_ARATH	UGD2	At3g29360	UDP-glucose 6-dehydrogenase 2
	3.41176	-0.319356	Arabidopsis thaliana	8.7796	8.78319	8.7679	8.47567	8.4014	8.49554	8.7796	8.78319	8.7679	8.47567	8.4014	8.49554	P17094	RL31_ARATH	ARP1	At1g43170	60S ribosomal protein L3-1
	6.00458	-0.322957	Arabidopsis thaliana	8.29226	8.28103	8.29003	7.95376	7.97081	7.96988	8.29226	8.28103	8.29003	7.95376	7.97081	7.96988	Q9LFH5	RL122_ARATH	RPL12B	At3g53430	60S ribosomal protein L12-2
	1.51109	-0.323359	Arabidopsis thaliana	7.87157	7.88309	7.95617	7.75358	7.42488	7.56229	7.87157	7.88309	7.95617	7.75358	7.42488	7.56229	Q9M8L6	Q9M8L6_ARATH	PTAC17	At1g80480	At1g80480
	3.49842	-0.32555	Arabidopsis thaliana	8.06819	8.03342	8.02938	7.7679	7.68574	7.7007	8.06819	8.03342	8.02938	7.7679	7.68574	7.7007	Q93VP3	IF5A2_ARATH	ELF5A-2	At1g26630	Eukaryotic translation initiation factor 5A-2
	3.31623	-0.329815	Arabidopsis thaliana	7.38021	7.35411	7.4216	7.0086	7.06446	7.09342	7.38021	7.35411	7.4216	7.0086	7.06446	7.09342	O22860	RL38_ARATH	RPL38A	At2g43460/At3g59540	60S ribosomal protein L38
	2.3865	-0.332101	Arabidopsis thaliana	7.65896	7.49276	7.63849	7.22789	7.26717	7.29885	7.65896	7.49276	7.63849	7.22789	7.26717	7.29885	Q42351	RL341_ARATH	RPL34A	At1g26880	60S ribosomal protein L34-1
	3.37402	-0.338437	Arabidopsis thaliana	8.26717	8.3032	8.27184	7.90417	8	7.92273	8.26717	8.3032	8.27184	7.90417	8	7.92273	Q9FZ76	RL61_ARATH	RPL6A	At1g18540	60S ribosomal protein L6-1
	3.42366	-0.341535	Arabidopsis thaliana	8.66464	8.63949	8.57749	8.3075	8.25285	8.29667	8.66464	8.63949	8.57749	8.3075	8.25285	8.29667	Q9M9S3	WHY1_ARATH	WHY1	At1g14410	Single-stranded DNA-binding protein WHY1, chloroplastic
	0.735107	-0.346787	Arabidopsis thaliana	7.12057	7.0569	7.13672	6.77012	6.37987	7.12385	7.12057	7.0569	7.13672	NaN	NaN	7.12385	P42698	DR111_ARATH	DRT111	At1g30480	DNA-damage-repair/toleration protein DRT111, chloroplastic
	2.78084	-0.347224	Arabidopsis thaliana	8.32222	8.21484	8.16732	7.89487	7.8791	7.88874	8.32222	8.21484	8.16732	7.89487	7.8791	7.88874	P0CB21	Y4645_ARATH	At4g26450	At4g26450	Uncharacterized protein At4g26450
	3.89706	-0.352449	Arabidopsis thaliana	8.2014	8.23805	8.27416	7.88309	7.86629	7.90687	8.2014	8.23805	8.27416	7.88309	7.86629	7.90687	A0A1I9LSB9	A0A1I9LSB9_ARATH	At3g07030	At3g07030	Alba DNA/RNA-binding protein
	1.98003	-0.35275	Arabidopsis thaliana	7.734	7.85974	7.95376	7.47422	7.58206	7.43297	7.734	7.85974	7.95376	7.47422	7.58206	7.43297	Q93YU5	SEC8_ARATH	SEC8	At3g10380	Exocyst complex component SEC8
	4.84471	-0.354426	Arabidopsis thaliana	8.59218	8.617	8.63649	8.25527	8.25527	8.27184	8.59218	8.617	8.63649	8.25527	8.25527	8.27184	P49691	RL4B_ARATH	RPL4D	At5g02870	60S ribosomal protein L4-2
	2.97293	-0.359698	Arabidopsis thaliana	7.61066	7.66558	7.73957	7.33244	7.33244	7.27184	7.61066	7.66558	7.73957	7.33244	7.33244	7.27184	Q8LCL3	RL272_ARATH	RPL27B	At3g22230	60S ribosomal protein L27-2
	2.20671	-0.360171	Arabidopsis thaliana	7.78746	7.63347	7.85854	7.42975	7.39445	7.37475	7.78746	7.63347	7.85854	7.42975	7.39445	7.37475	Q9LRX8	R13A2_ARATH	RPL13AB	At3g24830	60S ribosomal protein L13a-2
	4.38778	-0.363518	Arabidopsis thaliana	8.41162	8.37658	8.42975	8.0607	8.04139	8.02531	8.41162	8.37658	8.42975	8.0607	8.04139	8.02531	Q9ZPW2	APC10_ARATH	APC10	At2g18290	Anaphase-promoting complex subunit 10
	1.93713	-0.366421	Arabidopsis thaliana	7.91062	7.67394	7.89265	7.44091	7.52375	7.4133	7.91062	7.67394	7.89265	7.44091	7.52375	7.4133	P49692	RL7A1_ARATH	RPL7AA	At2g47610	60S ribosomal protein L7a-1
	0.66162	-0.371311	Arabidopsis thaliana	6.24205	6.98444	6.79239	6.06172	6.46925	6.37399	NaN	NaN	NaN	6.06172	6.46925	6.37399	Q9FJY9	PP448_ARATH	PCMP-E38	At5g66500	Pentatricopeptide repeat-containing protein At5g66500, mitochondrial
	1.67377	-0.374582	Arabidopsis thaliana	8.29447	8.21219	8.35218	7.89927	7.75664	8.07918	8.29447	8.21219	8.35218	7.89927	7.75664	8.07918	Q8GXS3	CFIS2_ARATH	CFIS2	At4g25550	Pre-mRNA cleavage factor Im 25 kDa subunit 2
	2.93276	-0.383856	Arabidopsis thaliana	7.48287	7.59439	7.59106	7.13354	7.22789	7.15534	7.48287	7.59439	7.59106	7.13354	7.22789	7.15534	P52410	KASC1_ARATH	KAS1	At5g46290	3-oxoacyl-[acyl-carrier-protein] synthase I, chloroplastic
	0.453288	-0.39588	Arabidopsis thaliana	7.4183	7.44871	7.37107	7.37291	7.41162	6.2659	7.4183	7.44871	7.37107	7.37291	7.41162	NaN	O65660	PLAT1_ARATH	PLAT1	At4g39730	PLAT domain-containing protein 1
	0.716377	-0.39735	Arabidopsis thaliana	6.26917	6.70685	7.12851	6.35517	6.35782	6.1995	NaN	NaN	NaN	6.35517	6.35782	6.1995	Q9LXJ8	Q9LXJ8_ARATH	F3C22_60	At3g52660	At3g52660
	4.31797	-0.421709	Arabidopsis thaliana	8.64444	8.66464	8.60206	8.21484	8.23805	8.19312	8.64444	8.66464	8.60206	8.21484	8.23805	8.19312	Q66GR6	WHY3_ARATH	WHY3	At2g02740	Single-stranded DNA-binding protein WHY3, chloroplastic
	3.7621	-0.425338	Arabidopsis thaliana	8.73159	8.63749	8.72673	8.26482	8.26717	8.2878	8.73159	8.63749	8.72673	8.26482	8.26717	8.2878	Q8RY73	DXO_ARATH	DXO1	At4g17620	NAD-capped RNA hydrolase DXO1
+	5.82911	-0.43623	Arabidopsis thaliana	8.61595	8.59106	8.62118	8.17898	8.17026	8.17026	8.61595	8.59106	8.62118	8.17898	8.17026	8.17026	Q9STS1	BADH2_ARATH	ALDH10A9	At3g48170	Aminoaldehyde dehydrogenase ALDH10A9, peroxisomal
	1.70739	-0.438506	Arabidopsis thaliana	7.77887	7.9619	7.77305	7.47567	7.20412	7.51851	7.77887	7.9619	7.77305	7.47567	7.20412	7.51851	Q9SKX4	RK3A_ARATH	RPL3A	At2g43030	50S ribosomal protein L3-1, chloroplastic
+	3.0058	-0.465568	Arabidopsis thaliana	7.5832	7.58546	7.69548	7.09342	7.22789	7.14613	7.5832	7.58546	7.69548	7.09342	7.22789	7.14613	A0A1P8BES5	A0A1P8BES5_ARATH	At5g13590	At5g13590	Uncharacterized protein
+	4.21728	-0.474542	Arabidopsis thaliana	7.69108	7.71012	7.63347	7.22011	7.17609	7.21484	7.69108	7.71012	7.63347	7.22011	7.17609	7.21484	Q9SF21	RICE1_ARATH	RICE1	At3g11770	Protein RISC-INTERACTING CLEARING 3'-5' EXORIBONUCLEASE 1
+	3.69434	-0.480302	Arabidopsis thaliana	7.70329	7.62531	7.58883	7.13672	7.18752	7.15229	7.70329	7.62531	7.58883	7.13672	7.18752	7.15229	F4JM55	F4JM55_ARATH	At4g28990	At4g28990	RNA-binding protein-like protein
+	3.00367	-0.489033	Arabidopsis thaliana	8.71349	8.7574	8.68574	8.15229	8.33041	8.20683	8.71349	8.7574	8.68574	8.15229	8.33041	8.20683	Q9M2F9	RH52_ARATH	RH52	At3g58570	DEAD-box ATP-dependent RNA helicase 52
+	2.47796	-0.496479	Arabidopsis thaliana	7.88081	7.91009	7.91855	7.25042	7.47129	7.49831	7.88081	7.91009	7.91855	7.25042	7.47129	7.49831	P42791	RL182_ARATH	RPL18B	At3g05590	60S ribosomal protein L18-2
	1.00547	-0.519844	Arabidopsis thaliana	7.45788	7.41996	6.83242	6.88607	6.81145	6.4532	7.45788	7.41996	NaN	6.88607	6.81145	NaN	Q42112	RLA02_ARATH	RPP0B	At3g09200	60S acidic ribosomal protein P0-2
+	3.55142	-0.530573	Arabidopsis thaliana	8.61172	8.72835	8.70672	8.1271	8.20412	8.12385	8.61172	8.72835	8.70672	8.1271	8.20412	8.12385	Q9C9C5	RL63_ARATH	RPL6C	At1g74050	60S ribosomal protein L6-3
+	2.17046	-0.532737	Arabidopsis thaliana	8.13354	7.95952	8.19033	7.48714	7.48287	7.71517	8.13354	7.95952	8.19033	7.48714	7.48287	7.71517	Q9SRX2	RL191_ARATH	RPL19A	At1g02780	60S ribosomal protein L19-1
+	3.56472	-0.546205	Arabidopsis thaliana	8.57749	8.5966	8.54033	7.95424	8.02119	8.10037	8.57749	8.5966	8.54033	7.95424	8.02119	8.10037	Q9SAF2	Q9SAF2_ARATH	At1g13190	At1g13190	F3F19.21 protein
+	4.03321	-0.549416	Arabidopsis thaliana	8.60746	8.57054	8.66839	8.1038	8.03743	8.0569	8.60746	8.57054	8.66839	8.1038	8.03743	8.0569	Q9LHQ7	MCES1_ARATH	At3g20650	At3g20650	mRNA cap guanine-N7 methyltransferase 1
+	3.11788	-0.580724	Arabidopsis thaliana	8.1959	8.1959	8.16732	7.59988	7.716	7.50106	8.1959	8.1959	8.16732	7.59988	7.716	7.50106	P49637	R27A3_ARATH	RPL27AC	At1g70600	60S ribosomal protein L27a-3
+	0.761669	-0.626651	Arabidopsis thaliana	7.51322	7.4843	7.56467	6.53219	6.5007	7.64933	7.51322	7.4843	7.56467	NaN	NaN	7.64933	Q9C7Y2	MORF5_ARATH	MORF5	At1g32580	Multiple organellar RNA editing factor 5, chloroplastic/mitochondrial
+	1.742	-0.657349	Arabidopsis thaliana	7.86392	7.9058	7.3784	7.04922	7.09342	7.03342	7.86392	7.9058	7.3784	7.04922	7.09342	7.03342	Q94AI6	SEC6_ARATH	SEC6	At1g71820	Exocyst complex component SEC6
+	4.7562	-0.659894	Arabidopsis thaliana	8.3483	8.33646	8.4216	7.69984	7.70586	7.72099	8.3483	8.33646	8.4216	7.69984	7.70586	7.72099	Q9SLJ2	HRD11_ARATH	HIRD11	At1g54410	Dehydrin HIRD11
+	5.43487	-0.670818	Arabidopsis thaliana	9.18469	9.17319	9.22789	8.51851	8.51322	8.54158	9.18469	9.17319	9.22789	8.51851	8.51322	8.54158	P29525	OLEO1_ARATH	At4g25140	At4g25140	Oleosin 18.5 kDa
+	1.42417	-0.672534	Arabidopsis thaliana	7.53148	7.49969	7.5092	6.51084	6.75512	7.25681	7.53148	7.49969	7.5092	NaN	NaN	NaN	Q9FN21	Q9FN21_ARATH	At5g67290	At5g67290	FAD-dependent oxidoreductase family protein
+	2.24768	-0.675206	Arabidopsis thaliana	8.56229	8.50379	8.49276	7.95809	7.97635	7.59879	8.56229	8.50379	8.49276	7.95809	7.97635	7.59879	P41127	RL131_ARATH	RPL13B	At3g49010	60S ribosomal protein L13-1
+	6.5451	-0.723798	Arabidopsis thaliana	9.19033	9.21219	9.22011	8.47857	8.49554	8.47712	9.19033	9.21219	9.22011	8.47857	8.49554	8.47712	Q9SS98	OLEO5_ARATH	At3g01570	At3g01570	Oleosin 5
+	4.52189	-0.725151	Arabidopsis thaliana	8.91487	8.90795	8.89042	8.233	8.11727	8.18752	8.91487	8.90795	8.89042	8.233	8.11727	8.18752	Q42431	OLEO4_ARATH	OL2	At3g27660	Oleosin 20.3 kDa
+	5.07803	-0.73194	Arabidopsis thaliana	9.25042	9.23805	9.2833	8.48287	8.549	8.54407	9.25042	9.23805	9.2833	8.48287	8.549	8.54407	Q39165	OLEO2_ARATH	At5g40420	At5g40420	Oleosin 21.2 kDa
+	5.77812	-0.756555	Arabidopsis thaliana	7.96332	7.97267	7.95231	7.17898	7.20412	7.23553	7.96332	7.97267	7.95231	7.17898	7.20412	7.23553	A9LLI8	RP6L3_ARATH	RRP6L3	At2g32415	Protein RRP6-like 3
+	5.97747	-0.78326	Arabidopsis thaliana	9.15534	9.16137	9.17026	8.40312	8.38382	8.35025	9.15534	9.16137	9.17026	8.40312	8.38382	8.35025	P0DKC5	HSD1A_ARATH	HSD1	At5g50600	11-beta-hydroxysteroid dehydrogenase 1A
+	1.73354	-0.801095	Arabidopsis thaliana	7.54654	8.08279	8.233	7.16435	7.16435	7.13033	7.54654	8.08279	8.233	7.16435	7.16435	7.13033	Q0WVM7	SLK1_ARATH	SLK1	At4g25520	Probable transcriptional regulator SLK1
+	3.20185	-0.856031	Arabidopsis thaliana	7.68842	7.69897	7.67761	6.96132	6.87117	6.6644	7.68842	7.69897	7.67761	NaN	NaN	NaN	Q94C57	U73B2_ARATH	UGT73B2	At4g34135	UDP-glucosyl transferase 73B2
+	1.09168	-0.861329	Arabidopsis thaliana	7.72916	7.7185	6.66255	6.28589	6.63143	6.60891	7.72916	7.7185	NaN	6.28589	NaN	NaN	Q9CAF4	NUP1_ARATH	NUP1	At3g10650	Nuclear pore complex protein NUP1
+	2.94082	-0.862011	Arabidopsis thaliana	6.89455	6.72285	6.66325	5.90548	5.76105	6.0281	NaN	NaN	NaN	5.90548	5.76105	6.0281	A0A1P8B770	A0A1P8B770_ARATH	G2484-1	At4g17330	G2484-1 protein
+	3.00175	-0.865328	Arabidopsis thaliana	7.94596	8.05308	7.95182	6.93155	7.233	7.19033	7.94596	8.05308	7.95182	6.93155	7.233	7.19033	O49485	SERA1_ARATH	PGDH1	At4g34200	D-3-phosphoglycerate dehydrogenase 1, chloroplastic
+	4.66139	-0.877902	Arabidopsis thaliana	8.82217	8.75358	8.7767	7.84198	7.94939	7.92737	8.82217	8.75358	8.7767	7.84198	7.94939	7.92737	Q9LD90	CBF5_ARATH	CBF5	At3g57150	H/ACA ribonucleoprotein complex subunit 4
+	1.06712	-0.883427	Arabidopsis thaliana	8.13033	8.07918	7.92686	6.42374	7.716	7.34635	8.13033	8.07918	7.92686	6.42374	7.716	7.34635	B9DHQ0	TBA5_ARATH	TUBA5	At5g19780	Tubulin alpha-5 chain
+	2.49423	-0.945199	Arabidopsis thaliana	7.45025	7.45332	7.54283	6.82976	6.38925	6.39178	7.45025	7.45332	7.54283	NaN	NaN	NaN	O04496	AED3_ARATH	AED3	At1g09750	Aspartyl protease AED3
+	0.402256	-1.05061	Arabidopsis thaliana	6.77018	9.33445	9.3962	7.031	6.52144	8.79657	NaN	9.33445	9.3962	NaN	NaN	8.79657	Q9LSP8	CMTA6_ARATH	CAMTA6	At3g16940	Calmodulin-binding transcription activator 6
+	5.33174	-1.22557	Arabidopsis thaliana	7.89321	7.96802	7.91381	6.74938	6.64959	6.69935	7.89321	7.96802	7.91381	NaN	NaN	NaN	Q9SSB7	DGR1_ARATH	DGR1	At1g80240	Protein DUF642 L-GALACTONO-1,4-LACTONE-RESPONSIVE GENE 1
+	2.11157	-1.2457	Arabidopsis thaliana	8.2014	8.18469	8.26007	7.20952	7.23045	6.46909	8.2014	8.18469	8.26007	7.20952	7.23045	NaN	Q9FWA3	6PGD2_ARATH	PGD2	At3g02360	6-phosphogluconate dehydrogenase, decarboxylating 2
+	2.79226	-1.39324	Arabidopsis thaliana	8.24304	8.26007	8.31597	6.51567	7.05218	7.07152	8.24304	8.26007	8.31597	NaN	NaN	NaN	O48686	SNL3_ARATH	SNL3	At1g24190	Paired amphipathic helix protein Sin3-like 3
+	4.34501	-1.77513	Arabidopsis thaliana	8.49969	8.28103	8.34242	6.46534	6.67007	6.66233	8.49969	8.28103	8.34242	NaN	NaN	NaN	P15456	CRU2_ARATH	CRB	At1g03880	12S seed storage protein CRB
+	2.96995	-1.85808	Arabidopsis thaliana	9.3075	9.2878	9.29447	7.80482	7.04532	7.46538	9.3075	9.2878	9.29447	7.80482	7.04532	7.46538	Q96318	CRU3_ARATH	CRC	At4g28520	12S seed storage protein CRC
+	5.55562	-2.06076	Arabidopsis thaliana	8.87967	8.96755	8.85065	6.82961	6.77277	6.91321	8.87967	8.96755	8.85065	6.82961	6.77277	6.91321	P15455	CRU1_ARATH	CRA1	At5g44120	12S seed storage protein CRA1
